# Supplementary material for: N-(4-Chloro-3-nitro­phen­yl)succinamic acid
Source: Acta Crystallogr Sect E Struct Rep Online. 2012 Mar 3;68(Pt 4):o951. doi: 10.1107/S1600536812008720 (PMC3343932; doi:10.1107/S1600536812008720)
Supplement: Supplementary file 2 [file e-68-0o951-Isup2.hkl]

# 
# h,k,l, Fc-squared, Fo-squared, sigma(Fo-squared) and status flag 
# 
data_I
_shelx_title ' CS12 P21/N' 
_shelx_refln_list_code          4 
_shelx_F_calc_maximum      144.59 
_exptl_crystal_F_000       560.00 
_reflns_d_resolution_high  0.8001 
 
loop_ 
 _symmetry_equiv_pos_as_xyz 
 'x, y, z' 
 '-x+1/2, y+1/2, -z+1/2' 
 '-x, -y, -z' 
 'x-1/2, -y-1/2, z-1/2' 
 
_cell_length_a     4.8089 
_cell_length_b    10.2780 
_cell_length_c    23.0620 
_cell_angle_alpha  90.000 
_cell_angle_beta   90.690 
_cell_angle_gamma  90.000 
 
_shelx_F_squared_multiplier     1.000 
 
loop_ 
 _refln_index_h 
 _refln_index_k 
 _refln_index_l 
 _refln_F_squared_calc 
 _refln_F_squared_meas 
 _refln_F_squared_sigma 
 _refln_observed_status 
   2   0   0      127.14      137.66      1.96 o 
   4   0   0       32.23       24.81      4.67 o 
   6   0   0       16.60       13.28      4.43 o 
   1   1   0      797.05      910.98      3.34 o 
   2   1   0        0.01       -0.87      1.09 o 
   3   1   0       46.08       43.00      1.97 o 
   4   1   0        0.12       -0.41      2.28 o 
   5   1   0      204.10      168.46      5.65 o 
   0   2   0     2526.64     2745.88     10.09 o 
   1   2   0     3713.08     3541.22     12.66 o 
   2   2   0      136.30      128.71      2.05 o 
   3   2   0       16.58       12.66      1.60 o 
   4   2   0       10.38        8.59      2.74 o 
   5   2   0       10.89       10.63      3.65 o 
   1   3   0      664.55      627.40      3.02 o 
   2   3   0        6.98        7.71      1.10 o 
   3   3   0       93.06      102.07      2.45 o 
   4   3   0       76.67       68.36      3.22 o 
   5   3   0       12.67        1.99      5.82 o 
   0   4   0     4349.56     4439.16     17.12 o 
   1   4   0      582.07      577.56      4.30 o 
   2   4   0      112.59       97.87      1.79 o 
   3   4   0       74.10       76.50      3.98 o 
   4   4   0       42.01       42.82      3.76 o 
   5   4   0        7.37        7.73      3.98 o 
   1   5   0      776.18      774.80      3.17 o 
   2   5   0      316.49      279.65      2.84 o 
   3   5   0       15.37       15.26      2.22 o 
   4   5   0       10.58       24.26      2.89 o 
   5   5   0        6.31        1.16      3.16 o 
   0   6   0       97.94      130.39      2.36 o 
   1   6   0      995.52     1086.67     11.82 o 
   2   6   0      322.53      295.76      6.97 o 
   3   6   0     1503.92     1421.55     13.52 o 
   4   6   0       27.37       27.29      2.96 o 
   5   6   0        0.00       -1.20      3.45 o 
   1   7   0       13.95       11.56      1.28 o 
   2   7   0      242.87      229.26      5.00 o 
   3   7   0       13.52       11.18      2.32 o 
   4   7   0        6.65        8.98      3.13 o 
   5   7   0        0.00       -2.08      3.73 o 
   0   8   0      633.55      640.03     10.76 o 
   1   8   0       38.08       31.05      3.01 o 
   2   8   0       20.96       25.66      5.40 o 
   3   8   0        0.35        0.60      5.56 o 
   4   8   0        5.73        5.32      3.81 o 
   1   9   0      199.17      210.83      8.41 o 
   2   9   0      100.73       98.19      7.35 o 
   3   9   0       18.10       18.71      6.41 o 
   4   9   0       50.55       32.92      6.99 o 
   0  10   0       50.64       47.97      5.57 o 
   1  10   0      111.67      114.16      7.02 o 
   2  10   0        1.52        1.66      5.68 o 
   3  10   0       10.55        4.13      6.10 o 
   1  11   0       27.14       22.02      6.29 o 
   2  11   0       58.07       57.80      6.83 o 
   0  12   0      117.68      129.04      7.75 o 
   1  12   0       22.47       12.89      6.36 o 
   2  12   0        3.03       -7.32      7.32 o 
  -5   0   1        5.13       -1.00      5.51 o 
  -3   0   1      110.15      145.06      5.98 o 
  -1   0   1    16677.59    15346.59     79.14 o 
   1   0   1        0.68        0.17      1.39 o 
   3   0   1      613.19      646.98     10.26 o 
   5   0   1       12.03       14.53      5.51 o 
  -5   1   1       10.60       15.56      3.81 o 
  -4   1   1        0.20       -1.77      2.39 o 
  -3   1   1       16.64        6.20      1.47 o 
  -2   1   1     2723.37     2813.14     10.64 o 
  -1   1   1     2382.72     2377.85      6.13 o 
   1   1   1       27.54       68.69      1.27 o 
   2   1   1      810.66      803.06      6.70 o 
   3   1   1      631.84      675.42      4.68 o 
   4   1   1        9.62        9.02      3.15 o 
   5   1   1        4.85        4.35      3.49 o 
  -5   2   1       46.51       44.55      4.47 o 
  -4   2   1       33.93       43.03      2.91 o 
  -3   2   1        0.05       -0.46      1.57 o 
  -2   2   1       44.23       50.98      1.61 o 
  -1   2   1      839.04      800.61      4.93 o 
   0   2   1       95.70       67.12      4.97 o 
   1   2   1      929.39      957.98      2.73 o 
   2   2   1      485.31      555.42      3.88 o 
   3   2   1       18.35       18.93      1.72 o 
   4   2   1       37.20       26.89      2.68 o 
   5   2   1       81.31       84.55      4.73 o 
  -5   3   1      110.85      123.63      5.49 o 
  -4   3   1      272.94      262.50      6.15 o 
  -3   3   1      158.57      135.34      3.53 o 
  -2   3   1      111.30      147.61      1.97 o 
  -1   3   1      157.90      172.79      2.76 o 
   0   3   1     3065.15     3167.87      9.47 o 
   1   3   1       80.04       58.93      0.99 o 
   2   3   1       15.26        6.36      1.00 o 
   3   3   1      248.97      265.32      5.06 o 
   4   3   1       47.86       45.75      2.97 o 
   5   3   1        9.90        6.45      5.92 o 
  -5   4   1        3.98        4.80      3.84 o 
  -4   4   1      151.82      148.44      6.20 o 
  -3   4   1       84.66       68.05      2.74 o 
  -2   4   1      740.71      712.75      3.99 o 
  -1   4   1     1301.02     1286.16      7.54 o 
   0   4   1      472.13      353.45      4.03 o 
   1   4   1      872.47      948.85      3.22 o 
   2   4   1       74.84      100.51      1.88 o 
   3   4   1      391.96      430.59      5.96 o 
   4   4   1        6.66        2.21      3.25 o 
   5   4   1       36.59       31.56      6.68 o 
  -5   5   1        6.79       -2.61      6.95 o 
  -4   5   1        2.04        4.64      2.59 o 
  -3   5   1       58.18       66.17      4.00 o 
  -2   5   1      427.92      437.58      5.25 o 
  -1   5   1      126.36      147.97      1.54 o 
   0   5   1      413.98      430.29      2.99 o 
   1   5   1     1675.58     1671.52      4.60 o 
   2   5   1      429.25      431.20      5.88 o 
   3   5   1        0.03        3.36      2.68 o 
   4   5   1        9.12        7.19      2.55 o 
   5   5   1        0.57       -2.40      4.98 o 
  -5   6   1        2.26        0.69      4.26 o 
  -4   6   1       18.48       27.60      3.17 o 
  -3   6   1      614.36      589.25      6.46 o 
  -2   6   1       41.71       42.91      2.50 o 
  -1   6   1      331.07      293.61      2.19 o 
   0   6   1      739.36      674.44      4.82 o 
   1   6   1      447.68      449.88      3.09 o 
   2   6   1     1070.02     1051.16      8.46 o 
   3   6   1      211.07      215.27      4.40 o 
   4   6   1        8.97       10.47      2.77 o 
   5   6   1        0.71        1.49      5.92 o 
  -5   7   1       17.24       17.62      6.16 o 
  -4   7   1        2.18       10.03      2.87 o 
  -3   7   1        8.83        3.99      2.38 o 
  -2   7   1       47.56       51.31      2.73 o 
  -1   7   1      573.31      596.04      4.04 o 
   0   7   1      208.02      185.88      7.35 o 
   1   7   1        2.02        1.63      1.28 o 
   2   7   1       50.18       43.38      3.23 o 
   3   7   1      140.92      127.52      3.60 o 
   4   7   1        8.86        4.33      2.82 o 
   5   7   1        8.31        9.82      5.72 o 
  -4   8   1       27.67       27.26      4.73 o 
  -3   8   1        1.95        6.66      4.86 o 
  -2   8   1        0.36       -3.43      4.74 o 
  -1   8   1      516.39      479.98     10.81 o 
   0   8   1      329.93      328.50      5.77 o 
   1   8   1       29.63       31.44      1.93 o 
   2   8   1       38.72       39.67      5.61 o 
   3   8   1        4.55       10.15      3.24 o 
   4   8   1       25.09       29.53      4.33 o 
  -4   9   1       24.07       28.67      7.11 o 
  -3   9   1       93.84       80.91      7.04 o 
  -2   9   1      107.45       94.14      6.73 o 
  -1   9   1       46.37       47.36      5.76 o 
   0   9   1       18.81       20.42      3.10 o 
   1   9   1       14.30       10.61      5.34 o 
   2   9   1        1.89       -0.43      5.31 o 
   3   9   1        7.72        6.06      5.80 o 
   4   9   1       21.16       14.52      5.83 o 
  -3  10   1       31.39       34.36      6.16 o 
  -2  10   1        0.18        5.03      6.18 o 
  -1  10   1        6.58       16.13      5.78 o 
   0  10   1      138.71      139.20      9.34 o 
   1  10   1       86.87       65.34      6.73 o 
   2  10   1      128.45      130.85      7.67 o 
   3  10   1       18.40       16.48      6.84 o 
  -3  11   1       15.65       10.73      6.40 o 
  -2  11   1        8.25       15.51      6.49 o 
  -1  11   1       20.31       10.88      5.51 o 
   0  11   1        0.14       -1.50      3.51 o 
   2  11   1        6.43       -1.66      5.87 o 
  -2  12   1       19.72       15.32      7.52 o 
  -1  12   1       21.01       10.65      6.70 o 
   0  12   1       40.94       46.30      9.68 o 
   1  12   1       27.13       25.88      6.01 o 
   2  12   1        7.00        2.27      6.99 o 
  -4   0   2       30.88       38.63      3.42 o 
  -2   0   2     1067.31      934.18      7.89 o 
   2   0   2        0.43        4.23      1.67 o 
   4   0   2        0.81       -0.22      4.38 o 
  -5   1   2      197.34      232.74      5.31 o 
  -4   1   2       13.48       19.88      2.24 o 
  -3   1   2      748.38      761.75      4.52 o 
  -2   1   2      399.51      424.49      3.20 o 
  -1   1   2        1.89        1.96      0.98 o 
   0   1   2      858.89      825.01      3.86 o 
   1   1   2     2640.10     2666.64      9.59 o 
   2   1   2      342.26      392.47      3.04 o 
   3   1   2      161.75      190.42      3.15 o 
   4   1   2       27.59       26.63      3.39 o 
   5   1   2       48.95       67.27      4.44 o 
  -5   2   2       21.87       29.11      4.10 o 
  -4   2   2      101.76       94.29      5.36 o 
  -3   2   2        5.12        5.64      1.53 o 
  -2   2   2        0.39        2.38      1.31 o 
  -1   2   2     2713.51     2769.13      8.53 o 
   0   2   2     1093.46     1215.10      5.06 o 
   1   2   2     1911.79     1925.35     11.73 o 
   2   2   2       20.87       41.09      1.88 o 
   3   2   2      145.23      155.98      2.69 o 
   4   2   2       62.53       62.44      4.03 o 
   5   2   2        0.47       -3.20      3.41 o 
  -5   3   2       56.72       64.97      4.46 o 
  -4   3   2      127.93      146.70      7.94 o 
  -3   3   2      470.82      447.77      5.04 o 
  -2   3   2        1.99        0.69      0.96 o 
  -1   3   2     2790.37     2610.39     18.69 o 
   0   3   2        0.21        0.69      1.61 o 
   1   3   2       34.36       26.61      0.73 o 
   2   3   2        8.34        7.80      1.03 o 
   3   3   2       42.47       29.73      1.88 o 
   4   3   2       10.86       12.03      2.99 o 
   5   3   2        0.15        0.59      3.37 o 
  -5   4   2        0.10        1.65      3.37 o 
  -4   4   2       30.30       25.34      3.56 o 
  -3   4   2      109.43      125.72      3.30 o 
  -2   4   2       15.71       21.80      1.86 o 
  -1   4   2     1017.22     1068.37      4.40 o 
   0   4   2        8.06       12.74      3.97 o 
   1   4   2      262.69      290.98      1.92 o 
   2   4   2      925.82      936.11      4.85 o 
   3   4   2       85.10       80.45      3.39 o 
   4   4   2       82.49       62.01      5.01 o 
   5   4   2      130.13      118.56      8.64 o 
  -5   5   2       11.51       17.43      3.93 o 
  -4   5   2       10.44       16.88      2.75 o 
  -3   5   2        4.20        3.95      2.23 o 
  -2   5   2       34.54       27.05      2.05 o 
  -1   5   2      115.42      101.30      1.90 o 
   0   5   2     5738.97     6029.13     17.04 o 
   1   5   2       98.21      127.99      1.51 o 
   2   5   2        0.23        0.01      1.21 o 
   3   5   2       55.73       59.65      2.86 o 
   4   5   2       71.91       65.05      3.30 o 
   5   5   2        0.19        0.37      5.20 o 
  -5   6   2       30.14       28.21      4.17 o 
  -4   6   2      206.36      219.06      4.85 o 
  -3   6   2      230.62      231.15      4.46 o 
  -2   6   2      175.70      172.13      3.58 o 
  -1   6   2      481.16      479.12      2.92 o 
   0   6   2       72.71       94.25      3.75 o 
   1   6   2      230.31      238.28      2.68 o 
   2   6   2        7.01        9.48      2.07 o 
   3   6   2       30.06       29.60      2.70 o 
   4   6   2        1.02       -2.52      2.52 o 
   5   6   2        0.00        0.36      5.82 o 
  -5   7   2        7.35        8.00      3.56 o 
  -4   7   2       11.22       12.53      2.78 o 
  -3   7   2        2.98        4.86      2.51 o 
  -2   7   2       12.36        8.83      2.61 o 
  -1   7   2      255.95      263.85      3.95 o 
   0   7   2      127.09      139.84      3.88 o 
   1   7   2       17.45       23.26      1.81 o 
   2   7   2      326.10      304.65      4.42 o 
   3   7   2       36.72       31.02      3.44 o 
   4   7   2        7.18        2.49      2.68 o 
   5   7   2       27.94       38.57      6.57 o 
  -4   8   2       13.45       19.70      6.28 o 
  -3   8   2       55.61       48.23      6.37 o 
  -2   8   2      133.28      129.75      6.67 o 
  -1   8   2       52.40       62.73      3.50 o 
   0   8   2      166.06      163.68      4.55 o 
   1   8   2       31.66       29.73      3.76 o 
   2   8   2       19.31       21.26      3.42 o 
   3   8   2       34.92       29.72      3.53 o 
   4   8   2        0.02       -0.69      3.53 o 
  -4   9   2       13.30       16.39      6.49 o 
  -3   9   2       33.86       24.92      6.44 o 
  -2   9   2        4.74       -3.25      5.64 o 
  -1   9   2      194.74      173.95      4.84 o 
   0   9   2       79.76       79.05      3.83 o 
   1   9   2        1.34       -5.17      5.17 o 
   2   9   2       15.99       12.32      5.44 o 
   3   9   2        3.88       -3.81      5.70 o 
   4   9   2        2.20        7.32      6.04 o 
  -3  10   2       44.61       44.74      6.33 o 
  -2  10   2       33.86       30.07      5.86 o 
  -1  10   2       13.01       12.96      4.85 o 
   0  10   2       83.67       84.14      4.65 o 
   1  10   2      101.00      109.31      6.94 o 
   2  10   2      172.80      152.65      8.74 o 
   3  10   2       18.15       19.89      6.64 o 
  -3  11   2       69.22       89.95      8.33 o 
  -2  11   2        0.50        9.54      6.66 o 
  -1  11   2       14.24       22.40      6.42 o 
   0  11   2       24.55       28.62      4.78 o 
   1  11   2        8.02        8.29      5.20 o 
   2  11   2        2.75       -2.14      6.43 o 
   3  11   2       34.60       45.28      7.78 o 
  -2  12   2        1.41        2.54      7.55 o 
  -1  12   2       82.33       97.74      8.58 o 
   0  12   2        5.09        3.67      6.75 o 
   1  12   2       44.48       52.88      6.36 o 
   2  12   2       28.43       54.74      7.64 o 
  -5   0   3        0.27       -2.78      3.12 o 
  -3   0   3       61.06       71.52      3.26 o 
  -1   0   3     4222.63     4100.22     11.75 o 
   1   0   3     9209.02     9080.86     20.25 o 
   3   0   3     1020.28     1155.69     13.10 o 
   5   0   3      105.45      107.83      7.07 o 
  -5   1   3       13.59        8.93      3.63 o 
  -4   1   3       29.97       25.88      2.33 o 
  -3   1   3        0.41        0.34      1.44 o 
  -2   1   3      224.35      224.53      1.94 o 
  -1   1   3       53.76       74.91      1.46 o 
   0   1   3       71.75       87.42      1.06 o 
   1   1   3     1734.51     1962.80      4.84 o 
   2   1   3      582.21      634.33      6.61 o 
   3   1   3      234.74      242.75      3.41 o 
   4   1   3      107.93      100.54      4.21 o 
   5   1   3        0.06       -0.09      3.73 o 
  -5   2   3       68.36       68.27      4.57 o 
  -4   2   3      119.41      139.87      3.89 o 
  -3   2   3      644.27      681.94      7.38 o 
  -2   2   3     2354.79     2574.73      5.84 o 
  -1   2   3      999.47      998.22      4.69 o 
   0   2   3      746.76      736.54     17.47 o 
   1   2   3      158.31      172.53      1.53 o 
   2   2   3      504.55      586.07      4.38 o 
   3   2   3        6.65        6.05      1.84 o 
   4   2   3      171.75      157.53      4.85 o 
   5   2   3        3.58        3.11      3.41 o 
  -5   3   3       50.22       37.30      4.15 o 
  -4   3   3      485.42      513.10      8.02 o 
  -3   3   3        4.76        3.01      2.07 o 
  -2   3   3       90.63      101.51      1.46 o 
  -1   3   3      490.12      595.79      2.46 o 
   0   3   3      116.96       94.11      3.06 o 
   1   3   3     1207.79     1312.30      8.06 o 
   2   3   3      568.48      523.05      5.26 o 
   3   3   3       83.89       71.54      2.24 o 
   4   3   3        0.45        1.38      2.90 o 
   5   3   3       41.66       36.13      8.73 o 
  -5   4   3       69.59       73.20      4.94 o 
  -4   4   3        0.06       -0.60      2.87 o 
  -3   4   3      176.81      146.55      3.45 o 
  -2   4   3       37.23       37.15      1.40 o 
  -1   4   3      509.62      522.07      3.02 o 
   0   4   3     2380.87     2234.10      9.48 o 
   1   4   3     2093.68     2333.63      5.29 o 
   2   4   3       96.32      100.82      1.71 o 
   3   4   3       78.34       84.03      2.39 o 
   4   4   3       52.46       47.92      5.93 o 
   5   4   3       42.26       43.75      7.24 o 
  -5   5   3        0.78        3.64      3.96 o 
  -4   5   3        8.39       11.91      2.69 o 
  -3   5   3        3.11        4.28      2.15 o 
  -2   5   3      372.95      334.67      7.31 o 
  -1   5   3      573.35      572.02      4.08 o 
   0   5   3      162.93      180.97      3.55 o 
   1   5   3      916.84      823.86      4.32 o 
   2   5   3      104.80      109.52      1.91 o 
   3   5   3       34.21       33.86      3.25 o 
   4   5   3      325.99      346.76      7.20 o 
   5   5   3        0.40        6.97      5.63 o 
  -5   6   3        2.99        6.53      3.78 o 
  -4   6   3       17.37       10.99      2.76 o 
  -3   6   3        5.81        4.11      2.48 o 
  -2   6   3        0.30        1.37      1.94 o 
  -1   6   3      256.42      291.50      2.30 o 
   0   6   3       96.12       66.95      2.88 o 
   1   6   3      591.40      604.64      3.56 o 
   2   6   3        5.45        1.90      1.56 o 
   3   6   3       82.64       84.08      3.39 o 
   4   6   3       74.43       69.59      4.26 o 
   5   6   3        0.67        8.07      5.79 o 
  -5   7   3        0.44        4.05      3.56 o 
  -4   7   3        2.87       -1.13      2.72 o 
  -3   7   3        4.24        7.30      2.52 o 
  -2   7   3        0.06        3.74      2.68 o 
  -1   7   3       13.38       17.09      2.63 o 
   0   7   3       11.26        7.05      2.43 o 
   1   7   3      183.83      184.08      2.64 o 
   2   7   3      273.14      271.26      4.25 o 
   3   7   3        1.94       -3.15      3.15 o 
   4   7   3        2.19        6.24      3.16 o 
  -4   8   3       23.99       20.50      4.58 o 
  -3   8   3       34.58       37.95      5.58 o 
  -2   8   3      283.53      277.54      8.82 o 
  -1   8   3      476.75      456.41     14.03 o 
   0   8   3       27.33       30.75      3.23 o 
   1   8   3      258.16      246.48      3.74 o 
   2   8   3        7.03        5.16      2.34 o 
   3   8   3        4.07       -0.28      5.06 o 
   4   8   3       12.72       13.52      7.97 o 
  -4   9   3        3.84        0.76      5.50 o 
  -3   9   3        7.50        2.06      6.15 o 
  -2   9   3      191.05      177.52      8.07 o 
  -1   9   3      407.06      410.27      6.76 o 
   0   9   3        2.53        0.42      3.13 o 
   1   9   3      249.03      244.49      4.96 o 
   2   9   3       42.78       39.90      3.39 o 
   3   9   3       59.82       63.78      7.07 o 
   4   9   3       36.81       52.92      7.79 o 
  -3  10   3       35.64       34.08      6.23 o 
  -2  10   3       44.31       34.91      5.67 o 
  -1  10   3        4.02       -5.53      5.53 o 
   0  10   3        8.02        7.96      4.38 o 
   1  10   3      109.51      120.06      7.39 o 
   2  10   3        0.05        4.12      4.82 o 
   3  10   3       20.55       26.70      5.95 o 
  -3  11   3       84.20       97.19      8.86 o 
  -2  11   3       33.78       32.25      7.01 o 
  -1  11   3       15.94       18.08      6.38 o 
   0  11   3       83.08       93.55      5.51 o 
   1  11   3       31.04       38.46      6.64 o 
   2  11   3       16.72       28.57      6.86 o 
   3  11   3        2.64       11.17      7.31 o 
  -2  12   3       18.90       32.69      8.32 o 
  -1  12   3        6.57       21.02      7.03 o 
   0  12   3        1.27       -1.98      3.85 o 
   1  12   3        6.93        6.38      5.87 o 
   2  12   3       18.33       47.24      7.69 o 
  -4   0   4      179.19      142.62      4.64 o 
  -2   0   4     1376.28     1674.65     27.07 o 
   0   0   4     1015.14      994.07      4.60 o 
   2   0   4      239.23      265.70      5.57 o 
   4   0   4        0.63        2.58      4.24 o 
  -5   1   4        0.10        1.03      2.73 o 
  -4   1   4       53.32       45.48      2.83 o 
  -3   1   4       37.96       47.89      1.90 o 
  -2   1   4     1403.67     1435.48     13.19 o 
  -1   1   4     1244.74     1237.64      8.26 o 
   0   1   4      499.47      482.48      7.48 o 
   1   1   4    20904.84    20256.57    107.90 o 
   2   1   4     1024.77     1039.53      5.44 o 
   3   1   4       94.75      102.79      2.57 o 
   4   1   4       10.74        2.52      4.13 o 
   5   1   4       29.17       33.95      4.12 o 
  -5   2   4        1.48       -1.26      3.28 o 
  -4   2   4       47.68       38.81      2.86 o 
  -3   2   4       15.82       45.91      2.01 o 
  -2   2   4      102.76      117.24      1.61 o 
  -1   2   4     1145.12     1067.91      4.27 o 
   0   2   4      116.07      129.70      2.78 o 
   1   2   4     8344.06     8058.50      9.66 o 
   2   2   4      707.60      662.45      4.66 o 
   3   2   4      283.26      248.35      6.09 o 
   4   2   4      108.93      118.21      4.59 o 
   5   2   4        0.47        2.89      3.41 o 
  -5   3   4       50.15       47.23      4.30 o 
  -4   3   4        8.83        8.57      3.23 o 
  -3   3   4      225.68      216.43      3.20 o 
  -2   3   4     1693.36     1774.95      6.65 o 
  -1   3   4        5.35        1.69      1.03 o 
   0   3   4     1526.34     1560.52      7.29 o 
   1   3   4      770.88      835.72      2.55 o 
   2   3   4        4.59        8.75      1.25 o 
   3   3   4       68.41       75.23      4.39 o 
   4   3   4        0.50        4.19      2.91 o 
   5   3   4        1.40        3.11      3.76 o 
  -5   4   4       36.27       28.45      4.29 o 
  -4   4   4       21.41       15.78      3.45 o 
  -3   4   4       10.36        8.45      2.14 o 
  -2   4   4      317.25      356.67      4.05 o 
  -1   4   4     1398.01     1310.35      6.29 o 
   0   4   4     2982.12     3089.72     27.04 o 
   1   4   4       85.35       75.91      1.38 o 
   2   4   4      665.09      664.82      3.98 o 
   3   4   4        2.90        3.44      1.88 o 
   4   4   4       49.43       73.90      6.15 o 
   5   4   4       44.22       40.93      7.20 o 
  -5   5   4        1.54        2.75      3.68 o 
  -4   5   4       47.55       41.55      3.08 o 
  -3   5   4        4.80        0.74      2.16 o 
  -2   5   4      651.14      641.98      5.49 o 
  -1   5   4       43.36       34.53      2.26 o 
   0   5   4      137.37      173.83      3.51 o 
   1   5   4      219.25      254.90      2.79 o 
   2   5   4      208.48      215.05      2.77 o 
   3   5   4      402.68      394.95      7.53 o 
   4   5   4      138.46      152.62      5.43 o 
   5   5   4       30.53       20.81      5.95 o 
  -5   6   4       66.13       82.71      9.05 o 
  -4   6   4       32.60       38.64      3.21 o 
  -3   6   4        1.93       -2.27      2.27 o 
  -2   6   4      223.86      226.52      3.69 o 
  -1   6   4        0.67        0.69      1.10 o 
   0   6   4        5.96        9.07      2.29 o 
   1   6   4      418.88      409.22      3.46 o 
   2   6   4      170.22      202.28      3.02 o 
   3   6   4        0.74        0.48      3.04 o 
   4   6   4        0.04        5.18      3.54 o 
   5   6   4        0.01        1.40      4.75 o 
  -4   7   4       28.10       23.17      3.00 o 
  -3   7   4        1.55        0.51      2.48 o 
  -2   7   4      755.44      693.42      7.93 o 
  -1   7   4      740.36      767.98      7.61 o 
   0   7   4       35.96       22.80      2.61 o 
   1   7   4      417.92      394.45      3.65 o 
   2   7   4       83.41       81.02      2.92 o 
   3   7   4        0.58        0.07      3.20 o 
   4   7   4        7.86       11.82      3.81 o 
  -4   8   4       11.17        6.49      3.29 o 
  -3   8   4      169.17      163.91      5.32 o 
  -2   8   4       25.09       22.14      5.11 o 
  -1   8   4       18.78       29.08      3.30 o 
   0   8   4       26.12       17.04      3.13 o 
   1   8   4      173.21      169.91      5.25 o 
   2   8   4      169.69      153.07      3.58 o 
   3   8   4        7.78        3.74      3.42 o 
   4   8   4        3.15        7.13      3.74 o 
  -4   9   4        0.51       -0.46      5.19 o 
  -3   9   4      140.35      135.55      8.14 o 
  -2   9   4       27.78       23.65      5.89 o 
  -1   9   4        9.37       13.89      3.13 o 
   0   9   4      215.54      196.67      5.18 o 
   1   9   4      121.84       94.85      4.39 o 
   2   9   4       67.96       81.86      3.72 o 
   3   9   4       26.86       31.57      5.55 o 
   4   9   4       51.40       60.05      7.75 o 
  -2  10   4        0.00       -2.53      5.56 o 
  -1  10   4      106.94       98.36      6.94 o 
   0  10   4        0.96       -3.37      3.37 o 
   1  10   4        0.37        7.03      5.28 o 
   2  10   4       89.61       91.75      7.45 o 
   3  10   4      105.83      108.70      8.16 o 
  -3  11   4        1.17       -3.24      7.00 o 
  -2  11   4       16.15       11.61      6.21 o 
  -1  11   4       97.92       89.81      7.55 o 
   0  11   4       12.00        7.35      3.87 o 
   1  11   4       84.46       89.31      7.45 o 
   2  11   4        0.28       11.41      6.06 o 
  -1  12   4        3.05       11.62      6.96 o 
   0  12   4        3.06        5.02      4.14 o 
   1  12   4       15.23        2.24      6.45 o 
  -5   0   5       28.87       25.77      5.07 o 
  -3   0   5      229.57      287.23      7.97 o 
  -1   0   5     1524.45     1557.03      8.87 o 
   1   0   5     1864.89     2039.81     10.07 o 
   3   0   5       58.59       46.26      4.10 o 
   5   0   5      115.91      135.63      7.66 o 
  -5   1   5       91.45       96.09      7.40 o 
  -4   1   5       24.70       28.50      2.75 o 
  -3   1   5       77.25       81.29      2.37 o 
  -2   1   5       68.38       62.25      2.36 o 
  -1   1   5      215.03      198.96      3.83 o 
   0   1   5    10336.61     9570.57     88.98 o 
   1   1   5    17343.18    16169.25     99.74 o 
   2   1   5       23.77       17.99      1.56 o 
   3   1   5       81.49       88.29      2.46 o 
   4   1   5        6.79        3.72      3.05 o 
   5   1   5        0.13       -8.57      9.50 o 
  -5   2   5       20.98       22.44      4.10 o 
  -4   2   5      568.84      519.15      6.41 o 
  -3   2   5      131.66      129.80      2.60 o 
  -2   2   5       49.25       42.67      1.32 o 
  -1   2   5     1941.49     1827.41     11.74 o 
   0   2   5      514.50      378.55      3.15 o 
   1   2   5       24.78       39.97      1.54 o 
   2   2   5       13.28        2.26      0.79 o 
   3   2   5       43.08       38.15      2.22 o 
   4   2   5        1.69        2.13      2.90 o 
   5   2   5       23.44       31.94      3.95 o 
  -5   3   5        7.18        4.12      3.44 o 
  -4   3   5        3.95        0.16      2.24 o 
  -3   3   5      347.89      366.32      3.98 o 
  -2   3   5      612.12      665.05      2.99 o 
  -1   3   5        2.19        2.69      0.82 o 
   0   3   5     1868.46     1833.22      6.25 o 
   1   3   5     1299.44     1234.08      3.20 o 
   2   3   5      109.46      108.00      2.44 o 
   3   3   5       42.29       56.57      2.55 o 
   4   3   5       53.65       44.37      3.56 o 
   5   3   5       10.61       19.02      6.22 o 
  -5   4   5        1.65       -1.02      3.76 o 
  -4   4   5        4.12        5.42      4.00 o 
  -3   4   5       39.23       52.05      2.06 o 
  -2   4   5        2.40        7.50      1.36 o 
  -1   4   5      861.68      948.50      3.86 o 
   0   4   5       63.09      106.95      4.66 o 
   1   4   5      272.20      228.44      1.88 o 
   2   4   5      290.54      318.58      2.72 o 
   3   4   5        3.73       -0.90      2.70 o 
   4   4   5       78.24       90.01      6.54 o 
   5   4   5       13.22        8.15      5.40 o 
  -5   5   5        5.48        4.39      3.21 o 
  -4   5   5       46.34       65.97      3.36 o 
  -3   5   5       22.57       29.05      2.47 o 
  -2   5   5       28.98       35.10      2.74 o 
  -1   5   5       54.40       61.37      1.66 o 
   0   5   5     1240.92     1423.03      8.85 o 
   1   5   5      334.14      307.61      4.97 o 
   2   5   5       22.84       24.08      2.01 o 
   3   5   5      652.51      623.16      8.07 o 
   4   5   5      739.92      708.98     14.28 o 
   5   5   5        1.18       -0.14      5.94 o 
  -5   6   5        2.52        7.56      4.79 o 
  -4   6   5        0.90        4.20      2.75 o 
  -3   6   5        0.56        0.79      2.21 o 
  -2   6   5        3.53        5.99      1.93 o 
  -1   6   5      149.96      131.92      2.55 o 
   0   6   5      159.18      187.54      6.83 o 
   1   6   5       24.64       36.90      2.28 o 
   2   6   5        5.17        8.58      1.95 o 
   3   6   5       13.21       14.69      3.47 o 
   4   6   5       48.60       51.79     12.63 o 
   5   6   5        0.91        3.29      5.82 o 
  -4   7   5       15.87       15.87      3.03 o 
  -3   7   5      124.95      126.84     16.31 o 
  -2   7   5      999.88      956.24     20.24 o 
  -1   7   5       57.86       57.16      9.55 o 
   0   7   5      611.65      596.09      6.95 o 
   1   7   5      114.04      112.11      2.77 o 
   2   7   5      161.96      170.78      5.30 o 
   3   7   5        4.26        5.22      3.29 o 
   4   7   5       13.93       12.52      6.05 o 
  -4   8   5        0.55       -1.59      3.49 o 
  -3   8   5        3.52        0.23      4.74 o 
  -2   8   5        3.64        7.87      5.00 o 
  -1   8   5      283.02      288.12      7.11 o 
   0   8   5      427.79      417.61      6.44 o 
   1   8   5        3.38        4.38      1.76 o 
   2   8   5       39.96       42.73      2.58 o 
   3   8   5       36.86       37.01      3.97 o 
   4   8   5        0.52       -5.83      9.60 o 
  -4   9   5       54.92       44.58      6.43 o 
  -3   9   5       42.57       50.75      6.18 o 
  -2   9   5        0.27        5.12      5.89 o 
  -1   9   5        3.84       -0.69      2.98 o 
   0   9   5      380.94      363.66     11.72 o 
   1   9   5      146.82      161.73      9.20 o 
   2   9   5       16.88       12.73      4.83 o 
   3   9   5        3.79        0.59      5.89 o 
   4   9   5       43.84       45.46      9.05 o 
  -3  10   5        0.16       -3.31      5.15 o 
  -2  10   5        1.59        3.40      5.85 o 
  -1  10   5        1.92        5.19      5.07 o 
   0  10   5        0.03        0.77      3.12 o 
   1  10   5      106.08      105.00      7.21 o 
   2  10   5       10.51       20.67      6.06 o 
   3  10   5       14.07       11.62      6.76 o 
  -2  11   5       12.89        3.56      6.34 o 
  -1  11   5        1.26       -4.29      5.90 o 
   0  11   5      100.48       84.52      4.78 o 
   1  11   5       68.73       83.80      7.12 o 
   2  11   5       30.49       26.36      5.55 o 
  -1  12   5        0.73       -0.60      6.54 o 
   0  12   5        0.00       -1.02      4.08 o 
   1  12   5        2.15        4.05      6.52 o 
  -4   0   6       56.11       58.41      5.28 o 
  -2   0   6     2121.62     1894.76     13.37 o 
   0   0   6      588.47      623.83      4.46 o 
   2   0   6      290.26      256.28      5.61 o 
   4   0   6      258.22      279.57      8.73 o 
  -5   1   6       12.87       14.01      3.31 o 
  -4   1   6        8.94        4.63      2.88 o 
  -3   1   6        0.12        0.37      2.06 o 
  -2   1   6      330.90      364.93      3.29 o 
  -1   1   6      251.30      232.82      4.41 o 
   0   1   6    12225.73    11516.10     65.64 o 
   1   1   6        0.96        1.63      1.09 o 
   2   1   6      651.55      647.80      6.78 o 
   3   1   6        6.30        4.47      2.49 o 
   4   1   6        0.51       -0.69      3.06 o 
   5   1   6       79.49       63.23      4.55 o 
  -5   2   6      270.70      263.72      6.88 o 
  -4   2   6      215.77      248.49      7.98 o 
  -3   2   6        2.68        3.26      1.60 o 
  -2   2   6       76.24       77.54      1.84 o 
  -1   2   6     2397.13     2368.36     13.72 o 
   0   2   6     2428.97     2558.18      8.14 o 
   1   2   6      160.63      131.58      1.30 o 
   2   2   6     1102.74     1109.16      4.55 o 
   3   2   6      377.44      397.63      6.79 o 
   4   2   6        9.97        9.88      3.19 o 
   5   2   6       14.80        7.63      3.92 o 
  -5   3   6      109.13      117.99      7.99 o 
  -4   3   6        0.84        0.13      2.19 o 
  -3   3   6      113.08       98.73      2.82 o 
  -2   3   6      376.23      363.19      3.25 o 
  -1   3   6      772.38      756.49      4.62 o 
   0   3   6     1344.04     1459.35     12.47 o 
   1   3   6      326.80      362.94      2.72 o 
   2   3   6      426.50      393.19      2.47 o 
   3   3   6       73.96       76.77      2.72 o 
   4   3   6       59.81       63.27      3.96 o 
   5   3   6        1.29       -3.59      4.97 o 
  -5   4   6        0.86        2.91      3.50 o 
  -4   4   6        0.05       -0.34      2.54 o 
  -3   4   6      174.93      183.99      3.06 o 
  -2   4   6      808.62      759.40      6.16 o 
  -1   4   6       95.16       84.29      2.49 o 
   0   4   6       76.70       89.57      2.50 o 
   1   4   6     3098.85     3175.95     11.67 o 
   2   4   6      346.95      349.16      4.81 o 
   3   4   6       58.00       46.03      3.34 o 
   4   4   6       16.90       16.89      5.40 o 
   5   4   6        0.11       -1.05      4.64 o 
  -5   5   6        0.51        0.91      3.46 o 
  -4   5   6       43.24       36.54      3.01 o 
  -3   5   6       10.56       12.30      2.23 o 
  -2   5   6      279.45      299.12      4.90 o 
  -1   5   6      153.50      136.02      5.46 o 
   0   5   6     1343.38     1273.13      6.57 o 
   1   5   6       78.28       88.30      1.87 o 
   2   5   6       14.76       14.21      1.83 o 
   3   5   6      961.55      975.69     16.31 o 
   4   5   6        1.10        5.96      5.80 o 
   5   5   6       27.11       26.48      6.49 o 
  -5   6   6       23.85       17.36      3.72 o 
  -4   6   6        2.63        0.07      2.47 o 
  -3   6   6       79.26       91.64      3.29 o 
  -2   6   6       41.61       50.74      2.95 o 
  -1   6   6      214.14      202.19      4.10 o 
   0   6   6      100.98       94.42      3.33 o 
   1   6   6      600.07      632.55     10.15 o 
   2   6   6       13.07       14.74      2.04 o 
   3   6   6       34.55       34.66      3.63 o 
   4   6   6       43.76       49.14      4.37 o 
   5   6   6        8.78        0.15      6.24 o 
  -4   7   6       30.62       33.59      4.40 o 
  -3   7   6      380.26      402.82      7.37 o 
  -2   7   6       58.47       62.12      5.71 o 
  -1   7   6      747.90      777.63      7.88 o 
   0   7   6      110.61      116.63      3.96 o 
   1   7   6      219.70      212.63      3.50 o 
   2   7   6       72.27       89.18      3.03 o 
   3   7   6       31.79       31.97      6.01 o 
   4   7   6        2.49        5.71      3.34 o 
  -4   8   6        2.76        6.33      3.67 o 
  -3   8   6       56.86       50.82      4.00 o 
  -2   8   6      445.50      419.62      6.74 o 
  -1   8   6      732.47      691.90     15.20 o 
   0   8   6       70.01       74.63      3.72 o 
   1   8   6       72.90       67.95      2.76 o 
   2   8   6       30.57       25.70      2.31 o 
   3   8   6        0.04       -0.17      5.41 o 
   4   8   6        1.17        6.70      3.75 o 
  -4   9   6        0.00       -5.97      5.97 o 
  -3   9   6        3.37        6.70      5.40 o 
  -2   9   6        9.80        2.40      5.69 o 
  -1   9   6      145.52      139.95      9.01 o 
   0   9   6       13.84        9.51      3.69 o 
   1   9   6       53.21       49.37      4.92 o 
   2   9   6        1.38       -0.22      3.53 o 
   3   9   6       17.47       12.55      5.21 o 
   4   9   6       42.60       60.67      5.13 o 
  -3  10   6       11.22       15.48      5.24 o 
  -2  10   6        8.67       17.17      6.43 o 
  -1  10   6       20.01       30.69      5.98 o 
   0  10   6       24.91       32.49      3.77 o 
   1  10   6       41.03       36.93      3.07 o 
   2  10   6        0.01       -5.03      5.03 o 
   3  10   6        0.98        2.38      5.99 o 
  -2  11   6        1.00       -1.03      5.98 o 
  -1  11   6        3.05        0.61      5.89 o 
   0  11   6        6.25        4.38      4.64 o 
   1  11   6      111.84      134.22      8.70 o 
   2  11   6        2.35        7.20      6.40 o 
  -1  12   6        0.08       -6.54      6.54 o 
   0  12   6       11.27        8.02      7.04 o 
   1  12   6       33.39       59.60      7.39 o 
  -5   0   7      237.16      240.57      9.25 o 
  -3   0   7        7.88        9.73      1.80 o 
  -1   0   7      819.24      737.49      7.15 o 
   1   0   7      100.76       91.12      3.05 o 
   3   0   7      409.10      420.92      8.73 o 
   5   0   7       28.76       36.08      6.59 o 
  -5   1   7        5.06       11.23      3.61 o 
  -4   1   7      166.32      207.56     19.13 o 
  -3   1   7        1.10        3.98      1.68 o 
  -2   1   7       33.87       27.07      1.69 o 
  -1   1   7       46.70       42.79      1.07 o 
   0   1   7     4986.66     4785.06     20.88 o 
   1   1   7        4.99        3.26      1.01 o 
   2   1   7       97.74       88.32      3.65 o 
   3   1   7       18.92       15.43      2.70 o 
   4   1   7       23.45       24.84      3.41 o 
   5   1   7       57.06       45.21      4.52 o 
  -5   2   7        0.18       -1.66      3.44 o 
  -4   2   7      719.52      750.83      9.34 o 
  -3   2   7      244.92      211.76      7.52 o 
  -2   2   7     1204.04     1377.68      6.36 o 
  -1   2   7       82.22       93.91      3.74 o 
   0   2   7     1942.87     1786.57      7.24 o 
   1   2   7       13.71        6.47      0.79 o 
   2   2   7       68.37       53.23      2.81 o 
   3   2   7        5.44       15.56      2.16 o 
   4   2   7       40.47       45.92      3.66 o 
   5   2   7       23.71       12.83      4.25 o 
  -5   3   7        1.24       -5.60      5.60 o 
  -4   3   7       11.66        4.15      2.85 o 
  -3   3   7        7.41        9.55      2.47 o 
  -2   3   7      452.72      443.47      7.04 o 
  -1   3   7       60.56       58.55      3.53 o 
   0   3   7     2035.78     2033.32      8.46 o 
   1   3   7      851.22      862.56      3.55 o 
   2   3   7      149.70      148.19      2.85 o 
   3   3   7      133.13      147.73      3.27 o 
   4   3   7        9.96       13.88      3.28 o 
   5   3   7        3.28        0.40      6.03 o 
  -5   4   7        2.05       -1.10      5.40 o 
  -4   4   7       35.19       29.47      3.22 o 
  -3   4   7       19.60       12.17      2.20 o 
  -2   4   7       30.65       19.16      1.95 o 
  -1   4   7      458.84      499.63     15.01 o 
   0   4   7      378.71      385.86      3.54 o 
   1   4   7     2689.66     2694.36     15.82 o 
   2   4   7       48.85       46.65      2.26 o 
   3   4   7       79.60      112.91      4.18 o 
   4   4   7        4.55       -0.06      4.50 o 
   5   4   7        2.83        3.53      6.27 o 
  -5   5   7        3.21       -3.83      5.58 o 
  -4   5   7        8.89        3.80      2.46 o 
  -3   5   7        0.35        0.85      2.39 o 
  -2   5   7      255.86      257.90      4.61 o 
  -1   5   7      424.94      351.13      7.61 o 
   0   5   7       63.54       51.74      2.03 o 
   1   5   7        9.97       14.69      1.67 o 
   2   5   7       36.18       41.01      2.29 o 
   3   5   7        4.01        2.95      3.20 o 
   4   5   7       14.30       13.24      5.99 o 
   5   5   7        4.37        5.05      5.36 o 
  -5   6   7       13.73        6.98      5.72 o 
  -4   6   7        9.77        7.52      2.60 o 
  -3   6   7        2.76        4.00      2.61 o 
  -2   6   7        2.61        3.75      2.34 o 
  -1   6   7      240.53      242.75      7.17 o 
   0   6   7      822.06      842.82      7.88 o 
   1   6   7       13.49       12.44      1.75 o 
   2   6   7      130.97      126.73      3.51 o 
   3   6   7        4.53        3.77      2.97 o 
   4   6   7       30.64       35.02      4.19 o 
   5   6   7        0.07       -0.84      5.50 o 
  -4   7   7        0.05        1.49      4.43 o 
  -3   7   7      291.31      262.40      6.19 o 
  -2   7   7       24.92       20.37      5.11 o 
  -1   7   7       50.21       42.32      5.97 o 
   0   7   7       64.44       39.57      3.14 o 
   1   7   7       19.07       23.32      2.11 o 
   2   7   7      387.43      420.72      5.39 o 
   3   7   7       20.00       20.01      3.39 o 
   4   7   7        0.05       -3.37      3.37 o 
  -4   8   7       13.90       16.85      3.98 o 
  -3   8   7       61.64       52.48      6.26 o 
  -2   8   7       58.08       57.66      6.10 o 
  -1   8   7       77.44       90.89      5.28 o 
   0   8   7      275.14      289.31      5.83 o 
   1   8   7       60.64       69.10      2.71 o 
   2   8   7       12.32       15.93      2.43 o 
   3   8   7       53.52       51.74      4.16 o 
   4   8   7        7.84        7.22      3.91 o 
  -4   9   7        0.90        0.43      6.22 o 
  -3   9   7       12.72       14.78      5.85 o 
  -2   9   7      141.64      144.84      7.79 o 
  -1   9   7       10.61       10.82      3.15 o 
   0   9   7       59.36       52.34      3.52 o 
   1   9   7       43.16       39.35      2.92 o 
   2   9   7        2.32        5.83      2.73 o 
   3   9   7        4.24        8.89      3.98 o 
   4   9   7       32.44       40.35      5.16 o 
  -3  10   7        0.92        6.13      6.20 o 
  -2  10   7        0.96        5.09      5.99 o 
  -1  10   7      148.55      175.89      8.46 o 
   0  10   7       83.15       55.95      9.02 o 
   1  10   7        0.02        4.01      2.23 o 
   2  10   7        0.07       -3.52     10.28 o 
   3  10   7        7.92       16.23      6.42 o 
  -2  11   7        0.23        4.40      5.47 o 
  -1  11   7        6.93       14.05      6.62 o 
   0  11   7       80.39       66.59      6.73 o 
   1  11   7        1.23        9.29      5.61 o 
   2  11   7      130.55      150.48      9.44 o 
  -1  12   7        0.89       -6.00      6.00 o 
   0  12   7      140.50      140.14      7.76 o 
   1  12   7        1.24        4.46      5.51 o 
  -4   0   8        0.86        3.03      4.10 o 
  -2   0   8       51.48       72.17      3.30 o 
   0   0   8      713.11      762.27      5.60 o 
   2   0   8      165.28      175.73      4.95 o 
   4   0   8        0.20        4.52      4.10 o 
  -5   1   8       20.03       27.40      8.28 o 
  -4   1   8       84.11       87.74      4.45 o 
  -3   1   8       23.92       35.74      2.13 o 
  -2   1   8       46.42       79.12      2.43 o 
  -1   1   8     2894.00     2860.35     15.29 o 
   0   1   8      408.48      412.01      2.82 o 
   1   1   8      490.50      520.56      4.54 o 
   2   1   8       16.02       18.20      2.02 o 
   3   1   8       72.29       78.41      3.42 o 
   4   1   8       85.19       86.49      4.19 o 
   5   1   8        0.24        2.89     10.76 o 
  -5   2   8       93.70       96.70      4.92 o 
  -4   2   8       74.74       78.65      5.19 o 
  -3   2   8      140.02      148.89      3.26 o 
  -2   2   8      318.79      340.91      3.51 o 
  -1   2   8     1158.86     1207.02     10.68 o 
   0   2   8        2.10        4.80      1.01 o 
   1   2   8      685.56      666.63      3.79 o 
   2   2   8        1.09        2.91      1.30 o 
   3   2   8       58.93       48.95      5.87 o 
   4   2   8        3.89        0.81      4.28 o 
   5   2   8       10.89       10.83      3.83 o 
  -5   3   8       15.00        8.23      5.41 o 
  -4   3   8       19.40       18.55      3.47 o 
  -3   3   8       22.69       22.87      2.98 o 
  -2   3   8      394.60      427.93      4.95 o 
  -1   3   8     2149.89     2447.31     16.24 o 
   0   3   8       37.87       41.46      1.94 o 
   1   3   8     1702.19     1782.39     12.19 o 
   2   3   8     2261.34     2240.35     15.14 o 
   3   3   8      149.78      136.84      3.26 o 
   4   3   8       15.10        5.73      5.01 o 
   5   3   8        5.79        0.64      6.27 o 
  -5   4   8        0.01       -4.52      4.52 o 
  -4   4   8       27.39       24.84      6.10 o 
  -3   4   8      140.98      144.94      4.47 o 
  -2   4   8       26.99       30.92      3.96 o 
  -1   4   8       84.28       75.51      4.16 o 
   0   4   8        4.79        1.17      1.55 o 
   1   4   8      109.79      110.91      1.82 o 
   2   4   8       15.00       13.60      1.95 o 
   3   4   8        2.44        4.36      2.84 o 
   4   4   8       57.37       39.25      5.66 o 
   5   4   8       16.22        8.59      6.02 o 
  -5   5   8        5.82        4.07      5.56 o 
  -4   5   8      172.59      170.54     11.92 o 
  -3   5   8        2.20        0.01      2.87 o 
  -2   5   8       11.64        4.97      4.06 o 
  -1   5   8      278.56      281.20      7.19 o 
   0   5   8        7.79        7.33      2.11 o 
   1   5   8      231.66      228.97      3.57 o 
   2   5   8       58.32       73.29      2.69 o 
   3   5   8       16.49        9.52      3.34 o 
   4   5   8       22.41       23.17      5.81 o 
   5   5   8       76.43       73.13      8.24 o 
  -5   6   8        0.86       -5.62      5.62 o 
  -4   6   8        1.20       -7.07      7.07 o 
  -3   6   8      214.83      200.59      5.42 o 
  -2   6   8      169.76      196.12      7.18 o 
  -1   6   8      121.39      123.14      6.03 o 
   0   6   8      729.84      725.54      8.01 o 
   1   6   8        0.20       -2.65      2.65 o 
   2   6   8      138.27      157.63      3.56 o 
   3   6   8        0.75       -0.82      2.93 o 
   4   6   8        7.89        3.45      5.10 o 
   5   6   8       21.15       18.11      6.80 o 
  -4   7   8        1.61       -0.20      3.40 o 
  -3   7   8        5.75        8.03      5.88 o 
  -2   7   8      313.48      310.99      9.32 o 
  -1   7   8      189.36      175.29      6.99 o 
   0   7   8      634.32      673.66     11.14 o 
   1   7   8       28.83       24.34      4.15 o 
   2   7   8       42.42       39.02      2.59 o 
   3   7   8        1.90        0.93      3.01 o 
   4   7   8        5.88        0.19      3.94 o 
  -4   8   8        1.91        3.17      3.34 o 
  -3   8   8        0.09        3.56      3.79 o 
  -2   8   8        1.87        6.28      5.30 o 
  -1   8   8      230.82      246.98      8.53 o 
   0   8   8      470.51      530.78      8.04 o 
   1   8   8       80.19       86.94      3.41 o 
   2   8   8      154.32      136.62      3.73 o 
   3   8   8        5.93        6.98      4.34 o 
   4   8   8        0.81       -3.20      3.88 o 
  -3   9   8       17.53       13.29      6.04 o 
  -2   9   8       46.38       51.01      6.09 o 
  -1   9   8      301.91      302.82      6.14 o 
   0   9   8       22.66       17.47      3.21 o 
   1   9   8        0.70        0.11      2.22 o 
   2   9   8       42.07       43.87      6.56 o 
   3   9   8        3.92        3.55      4.88 o 
  -3  10   8        6.42        5.72      6.54 o 
  -2  10   8       30.75       28.94      6.38 o 
  -1  10   8       12.81       13.26      5.71 o 
   0  10   8       79.38       73.44      7.93 o 
   1  10   8        1.13        1.02      3.04 o 
   2  10   8       45.74       53.70      3.77 o 
   3  10   8       13.84       17.06      7.19 o 
  -2  11   8        4.26       10.80      6.86 o 
  -1  11   8       31.64       37.90      7.50 o 
   0  11   8        0.28        3.79      9.60 o 
   1  11   8        2.28       -0.02      5.46 o 
   2  11   8        3.80       -1.63      6.00 o 
  -1  12   8       62.32       68.95      7.16 o 
   0  12   8      114.60      109.64      8.61 o 
   1  12   8       55.71       44.73      7.28 o 
  -5   0   9        0.87       -2.04      5.00 o 
  -3   0   9       88.75      100.62      3.27 o 
  -1   0   9     3772.07     3680.13     16.06 o 
   1   0   9     2311.67     2114.42     11.80 o 
   3   0   9       53.82       62.29      4.54 o 
   5   0   9        4.76        2.35      5.00 o 
  -5   1   9       26.66       17.75      6.81 o 
  -4   1   9        5.20        3.86      3.28 o 
  -3   1   9      127.03      105.30      2.92 o 
  -2   1   9      583.28      650.72      5.85 o 
  -1   1   9      732.01      772.84     12.62 o 
   0   1   9      435.17      447.35      3.93 o 
   1   1   9        0.50        1.50      0.97 o 
   2   1   9       57.14       74.19      2.73 o 
   3   1   9       24.27       39.25      3.12 o 
   4   1   9       35.58       36.47      3.61 o 
   5   1   9       13.57       18.66      3.90 o 
  -5   2   9        8.33        4.93      3.94 o 
  -4   2   9       41.81       39.96      7.70 o 
  -3   2   9      158.39      154.92      3.33 o 
  -2   2   9      409.63      443.72      4.07 o 
  -1   2   9     1613.45     1691.30     13.08 o 
   0   2   9      691.68      549.77      3.60 o 
   1   2   9      612.92      669.54      3.67 o 
   2   2   9     3409.67     3289.88     22.76 o 
   3   2   9      305.52      303.50      7.42 o 
   4   2   9        0.12       -0.69      2.98 o 
   5   2   9        5.37        6.30      3.79 o 
  -5   3   9        6.84        2.50      4.59 o 
  -4   3   9      156.69      156.94      4.87 o 
  -3   3   9        8.17        2.91      1.91 o 
  -2   3   9       30.63       39.14      2.22 o 
  -1   3   9      237.77      221.04      5.60 o 
   0   3   9      140.14      156.33      6.26 o 
   1   3   9      606.21      592.43      5.42 o 
   2   3   9      577.00      607.41      4.10 o 
   3   3   9       67.69       84.49      3.61 o 
   4   3   9        2.35        2.36      4.61 o 
   5   3   9       42.57       45.73      6.53 o 
  -5   4   9       10.68       13.43      6.27 o 
  -4   4   9       66.77       60.15      4.17 o 
  -3   4   9       41.10       46.10     11.59 o 
  -2   4   9       16.52       24.95      3.88 o 
  -1   4   9      243.92      199.31      5.74 o 
   0   4   9      866.39      792.11      6.27 o 
   1   4   9     1479.75     1476.61      7.27 o 
   2   4   9        1.36        0.94      1.90 o 
   3   4   9       58.79       67.64      3.93 o 
   4   4   9      215.22      226.73      9.45 o 
   5   4   9      108.87      108.14      8.60 o 
  -5   5   9       55.23       47.98      6.40 o 
  -4   5   9        8.75       22.47      9.20 o 
  -3   5   9       50.82       36.53      5.06 o 
  -2   5   9       12.28       19.98      4.08 o 
  -1   5   9      219.04      240.65      6.70 o 
   0   5   9        9.41        9.33      2.92 o 
   1   5   9      263.11      280.88      3.65 o 
   2   5   9        0.01        0.59      1.87 o 
   3   5   9        1.93        1.93      3.13 o 
   4   5   9       24.78       22.78      5.11 o 
   5   5   9       38.52       47.47      6.97 o 
  -4   6   9       70.43       65.27      4.59 o 
  -3   6   9       31.71       21.49      3.24 o 
  -2   6   9       75.07       76.72      5.83 o 
  -1   6   9       92.84       95.28      5.67 o 
   0   6   9       19.97       19.28      5.68 o 
   1   6   9       16.59        9.67      1.74 o 
   2   6   9      210.64      210.84      4.01 o 
   3   6   9       56.22       59.00      5.16 o 
   4   6   9        9.37        8.40      4.29 o 
  -4   7   9        5.64        0.01      3.43 o 
  -3   7   9      137.54      133.64     12.44 o 
  -2   7   9      349.77      372.09     10.02 o 
  -1   7   9       13.75        9.13      4.60 o 
   0   7   9      258.68      295.33      8.02 o 
   1   7   9      109.02      108.71      4.83 o 
   2   7   9        0.09        0.95      2.22 o 
   3   7   9       26.87       29.63      3.52 o 
   4   7   9        1.21       -3.45      3.59 o 
  -4   8   9        0.17       -5.42      5.42 o 
  -3   8   9       18.30       20.10      3.63 o 
  -2   8   9      217.28      209.03      8.65 o 
  -1   8   9      350.85      316.42      9.27 o 
   0   8   9      197.37      232.99      5.60 o 
   1   8   9      331.61      306.18      5.67 o 
   2   8   9        5.66        3.47      2.18 o 
   3   8   9       42.84       33.94      7.39 o 
   4   8   9       23.67       20.48      5.05 o 
  -3   9   9        3.63        3.03      5.90 o 
  -2   9   9        1.25        2.01      5.46 o 
  -1   9   9       71.89       74.97      6.45 o 
   0   9   9        5.44       16.47      4.06 o 
   1   9   9       56.27       39.24      3.04 o 
   2   9   9      153.32      143.75      4.97 o 
   3   9   9       31.89       36.86      4.30 o 
  -3  10   9       15.77       13.36      6.34 o 
  -2  10   9       15.86        9.31      5.17 o 
  -1  10   9       23.77       33.10      6.13 o 
   0  10   9       11.44       10.34      5.10 o 
   1  10   9       23.91       22.95      7.08 o 
   2  10   9      121.73      113.70      7.54 o 
   3  10   9       13.75        5.01      6.60 o 
  -2  11   9       12.13       22.26      7.57 o 
  -1  11   9        6.84        6.74      6.53 o 
   0  11   9       24.36       33.83      4.09 o 
   1  11   9       23.88       14.33     13.52 o 
   2  11   9       34.78       34.47      3.91 o 
  -1  12   9       53.31       78.07      8.70 o 
   0  12   9        4.63       18.75      6.45 o 
   1  12   9       35.36       19.40      7.29 o 
  -4   0  10      771.02      755.91     13.63 o 
  -2   0  10        5.03        5.39      2.39 o 
   0   0  10     3068.05     3021.29     12.15 o 
   2   0  10      231.97      205.78      5.40 o 
   4   0  10        1.38        0.75      4.15 o 
  -5   1  10        5.37        6.31      3.63 o 
  -4   1  10      308.43      320.80     12.22 o 
  -3   1  10      868.68      799.79      7.65 o 
  -2   1  10      166.33      179.82      4.58 o 
  -1   1  10      172.32      161.80      2.57 o 
   0   1  10        4.26        3.44      1.35 o 
   1   1  10      279.68      285.55      2.83 o 
   2   1  10       44.00       44.31      2.45 o 
   3   1  10        4.44        4.99      2.57 o 
   4   1  10        6.22        8.00      4.14 o 
   5   1  10        0.13       -0.46      3.86 o 
  -5   2  10       12.80       14.75      3.67 o 
  -4   2  10       35.35       35.43      3.52 o 
  -3   2  10       15.80       16.91      3.49 o 
  -2   2  10       63.36       70.52      2.72 o 
  -1   2  10       15.13       23.67      1.65 o 
   0   2  10      222.63      204.46      3.78 o 
   1   2  10     3917.32     4190.94     14.93 o 
   2   2  10      469.83      554.72      4.01 o 
   3   2  10       86.89       84.13      3.68 o 
   4   2  10        2.29        1.96      3.25 o 
   5   2  10        0.47        1.65      6.04 o 
  -5   3  10        0.12        4.96      5.47 o 
  -4   3  10      233.78      228.63     10.25 o 
  -3   3  10        3.28       10.08      1.90 o 
  -2   3  10        4.77        3.62      1.76 o 
  -1   3  10      220.19      193.36      5.74 o 
   0   3  10       77.42       86.53      2.53 o 
   1   3  10        1.62        1.52      1.09 o 
   2   3  10      263.17      267.48      2.96 o 
   3   3  10       16.47       16.35      4.66 o 
   4   3  10       51.79       46.77      6.31 o 
   5   3  10        3.70       14.11      7.05 o 
  -5   4  10        2.84       -4.18      4.67 o 
  -4   4  10        8.97        6.72      3.27 o 
  -3   4  10       16.60       11.39      6.20 o 
  -2   4  10      520.85      508.89      9.39 o 
  -1   4  10       28.98       26.44      3.80 o 
   0   4  10      239.17      287.11     14.48 o 
   1   4  10        1.39       -0.57      2.55 o 
   2   4  10        8.11        7.87      2.41 o 
   3   4  10       21.68       14.79      3.09 o 
   4   4  10      498.45      533.70     13.32 o 
   5   4  10       13.32       29.88      7.08 o 
  -5   5  10        5.69       17.78      5.67 o 
  -4   5  10        2.01        0.00      3.43 o 
  -3   5  10        1.56        5.09      2.92 o 
  -2   5  10       24.83       27.08      4.68 o 
  -1   5  10       42.00       45.23      4.14 o 
   0   5  10       41.81       54.86      3.91 o 
   1   5  10      221.81      221.38      3.40 o 
   2   5  10       97.56       93.01      2.91 o 
   3   5  10        0.70        0.63      2.86 o 
   4   5  10       18.18       21.74      6.27 o 
   5   5  10        0.61        8.56      6.97 o 
  -4   6  10       25.36       19.91      7.54 o 
  -3   6  10        5.26       10.54      5.17 o 
  -2   6  10       37.09       41.98      5.32 o 
  -1   6  10      520.97      525.37     10.52 o 
   0   6  10       96.44      102.23      5.03 o 
   1   6  10      292.04      261.93      5.01 o 
   2   6  10        7.01       17.87      2.32 o 
   3   6  10        3.56        3.65      3.27 o 
   4   6  10        6.15        6.55      3.82 o 
  -4   7  10        8.39       10.22      5.74 o 
  -3   7  10        0.92        4.81      3.32 o 
  -2   7  10       71.96       77.94      6.20 o 
  -1   7  10      225.31      207.22      8.01 o 
   0   7  10      457.91      483.74     10.04 o 
   1   7  10       41.05       51.44      3.58 o 
   2   7  10        2.77        3.03      2.31 o 
   3   7  10        1.44        2.44      5.12 o 
   4   7  10        5.02        5.75      3.97 o 
  -4   8  10        1.09       -4.12      4.12 o 
  -3   8  10       64.40       60.83      7.64 o 
  -2   8  10      125.27      123.83      7.65 o 
  -1   8  10       77.13       99.79      6.37 o 
   0   8  10      303.28      300.28      6.12 o 
   1   8  10        1.86        2.75      4.32 o 
   2   8  10        0.82        8.38      4.15 o 
   3   8  10       12.77       11.73      3.58 o 
   4   8  10       22.93       26.75      6.48 o 
  -3   9  10        6.02        2.42      5.11 o 
  -2   9  10        4.71       13.13      5.91 o 
  -1   9  10        2.06        5.08      5.36 o 
   0   9  10       36.33       33.96      5.15 o 
   1   9  10       17.84       17.05      5.80 o 
   2   9  10       13.04       13.31      3.62 o 
   3   9  10       32.41       26.17      4.38 o 
  -3  10  10       23.74       22.52      6.89 o 
  -2  10  10        0.02       -4.73      5.74 o 
  -1  10  10       46.40       61.30      6.74 o 
   0  10  10       23.99       26.49      4.74 o 
   1  10  10      237.47      217.68      5.66 o 
   2  10  10       57.69       71.27     11.31 o 
   3  10  10        7.08        0.19      5.75 o 
  -2  11  10       43.70       46.37      7.07 o 
  -1  11  10       15.82       13.88      5.60 o 
   0  11  10        5.18        3.78      8.35 o 
   1  11  10        9.32       12.09      6.05 o 
   2  11  10       41.92       45.40     14.37 o 
   0  12  10        4.68       13.75      5.49 o 
  -5   0  11        3.35       -2.65      5.08 o 
  -3   0  11       11.65       29.50      2.80 o 
  -1   0  11      124.05      156.50      2.43 o 
   1   0  11      905.73      969.52      8.53 o 
   3   0  11       83.85       72.43      4.98 o 
   5   0  11       77.71       87.19      6.87 o 
  -5   1  11       14.22        7.56      3.53 o 
  -4   1  11       37.44       34.27      6.93 o 
  -3   1  11      987.86      993.12      7.23 o 
  -2   1  11      283.83      272.78      4.33 o 
  -1   1  11     1293.60     1362.32      6.93 o 
   0   1  11      435.59      399.45      5.88 o 
   1   1  11      208.67      171.96      2.36 o 
   2   1  11       73.95       73.17      2.98 o 
   3   1  11        0.04       -1.86      2.65 o 
   4   1  11       39.67       41.27      4.01 o 
   5   1  11        0.31        5.75      5.39 o 
  -5   2  11        0.56        6.05      6.56 o 
  -4   2  11       37.86       24.47      3.42 o 
  -3   2  11      103.52      117.67      3.80 o 
  -2   2  11      205.33      181.03      3.85 o 
  -1   2  11       34.84       30.41      2.21 o 
   0   2  11      765.82      608.70      4.11 o 
   1   2  11      436.43      446.94      3.80 o 
   2   2  11        7.08       10.36      1.43 o 
   3   2  11      131.41      124.37      4.27 o 
   4   2  11        2.66        7.90      3.41 o 
   5   2  11       26.99       44.42      7.28 o 
  -5   3  11        2.20       17.75      5.57 o 
  -4   3  11       68.24       59.15      6.40 o 
  -3   3  11        7.97        5.66      2.23 o 
  -2   3  11       54.46       59.34      4.38 o 
  -1   3  11     2189.34     2228.98     27.68 o 
   0   3  11      868.09      832.67     11.55 o 
   1   3  11        1.72       -0.34      1.23 o 
   2   3  11      503.96      473.35      4.69 o 
   3   3  11      568.66      511.88     11.12 o 
   4   3  11        1.89        2.93      5.74 o 
   5   3  11       12.25       19.34      7.29 o 
  -5   4  11       28.71       23.47      6.59 o 
  -4   4  11       44.39       43.38      3.78 o 
  -3   4  11      141.64      113.94      6.19 o 
  -2   4  11       28.36       22.53      3.82 o 
  -1   4  11        0.77        1.18      3.43 o 
   0   4  11       14.04       16.93      3.13 o 
   1   4  11      843.33      782.03      9.63 o 
   2   4  11       96.33       95.03      3.52 o 
   3   4  11      185.16      165.62      7.31 o 
   4   4  11       73.51       72.14      7.38 o 
   5   4  11        0.67        2.96      7.15 o 
  -5   5  11        6.63       10.09      6.44 o 
  -4   5  11        1.52        5.96      3.34 o 
  -3   5  11        1.14        0.28      4.36 o 
  -2   5  11       35.98       39.30      4.75 o 
  -1   5  11      116.17      138.83      5.87 o 
   0   5  11       25.06       40.48      3.96 o 
   1   5  11      366.96      320.60      4.71 o 
   2   5  11       23.13       20.40      2.61 o 
   3   5  11       12.40        6.10      4.60 o 
   4   5  11       15.97       15.17      5.52 o 
   5   5  11       26.76       26.40      6.42 o 
  -4   6  11        4.78        6.18      3.84 o 
  -3   6  11       15.54       16.76      5.04 o 
  -2   6  11        7.11        1.98      4.74 o 
  -1   6  11        1.90        4.80      4.39 o 
   0   6  11      472.62      402.22      8.54 o 
   1   6  11        7.54       11.73      2.73 o 
   2   6  11        8.93       12.47      2.21 o 
   3   6  11        0.05        2.17      3.11 o 
   4   6  11       36.74       42.06      4.50 o 
  -4   7  11        0.30        5.64      3.74 o 
  -3   7  11       48.27       64.44      5.75 o 
  -2   7  11       24.22       27.48      5.63 o 
  -1   7  11     1440.27     1439.22     17.67 o 
   0   7  11      140.35      110.66      6.02 o 
   1   7  11        7.06        4.45      2.99 o 
   2   7  11       79.97       75.24      3.60 o 
   3   7  11        0.19        1.82      3.16 o 
   4   7  11        0.61        3.36      4.40 o 
  -4   8  11        0.96       -1.27      3.18 o 
  -3   8  11        2.90        5.02      5.60 o 
  -2   8  11       74.53       83.72      6.80 o 
  -1   8  11       75.18       89.52      6.33 o 
   0   8  11        9.84       18.60      4.69 o 
   1   8  11        1.02        1.83      2.59 o 
   2   8  11       34.87       31.42      3.72 o 
   3   8  11        7.74       11.52      5.55 o 
   4   8  11        6.76       11.66      4.63 o 
  -3   9  11       15.04        6.97      3.71 o 
  -2   9  11        5.72       11.17      5.80 o 
  -1   9  11        0.88        8.74      5.35 o 
   0   9  11       42.93       42.82      5.58 o 
   1   9  11       20.18       37.66      5.63 o 
   2   9  11        9.98        5.44      3.25 o 
   3   9  11        2.73        0.62      3.60 o 
  -3  10  11        0.40       -5.68      5.68 o 
  -2  10  11        2.80        4.78      6.13 o 
  -1  10  11        1.59        9.45      5.42 o 
   0  10  11       44.02       42.05      5.50 o 
   1  10  11       10.33       16.35      3.06 o 
   2  10  11       19.60       27.94      5.97 o 
  -2  11  11        2.03       -7.51      7.51 o 
  -1  11  11        0.49        0.55      6.06 o 
   0  11  11        8.77        9.81      5.85 o 
   1  11  11      234.79      245.44      6.08 o 
   2  11  11        5.94       14.17      3.87 o 
  -4   0  12      157.49      163.97      7.77 o 
  -2   0  12        2.22        1.48      2.88 o 
   0   0  12      631.55      641.71      6.24 o 
   2   0  12      135.28      137.49      4.81 o 
   4   0  12        0.06        1.92      4.59 o 
  -5   1  12        0.04       -0.46      3.08 o 
  -4   1  12      409.22      408.56      7.65 o 
  -3   1  12        7.01       13.73      2.00 o 
  -2   1  12      157.27      140.47      5.11 o 
  -1   1  12       10.09        8.01      1.77 o 
   0   1  12      121.92      115.64      3.61 o 
   1   1  12      125.08      155.40      2.09 o 
   2   1  12       15.27       11.01      1.73 o 
   3   1  12       58.10       47.63      3.26 o 
   4   1  12        2.67        0.49      3.52 o 
   5   1  12        7.82       15.08      8.97 o 
  -5   2  12        5.18       12.84      8.26 o 
  -4   2  12        1.61        0.86      2.81 o 
  -3   2  12        2.29        8.63      2.49 o 
  -2   2  12       24.24       35.12      2.59 o 
  -1   2  12        0.05        1.05      1.35 o 
   0   2  12      661.88      736.34      6.80 o 
   1   2  12      749.11      742.54      6.10 o 
   2   2  12      524.56      572.30      5.49 o 
   3   2  12       11.61       23.81      3.14 o 
   4   2  12       21.85       28.88      3.75 o 
   5   2  12        0.71        8.25      5.56 o 
  -5   3  12       24.08       27.50      5.90 o 
  -4   3  12       80.26       77.20      6.24 o 
  -3   3  12        0.07       -2.09      2.09 o 
  -2   3  12       37.42       36.95      4.12 o 
  -1   3  12       47.92       54.36      2.89 o 
   0   3  12      165.39      180.13      4.26 o 
   1   3  12      505.83      526.68      7.14 o 
   2   3  12       25.48       20.99      1.84 o 
   3   3  12       21.60       22.80      4.51 o 
   4   3  12       10.38        8.95      5.95 o 
   5   3  12       12.87       11.11      5.82 o 
  -5   4  12       11.85       17.12      5.80 o 
  -4   4  12       54.78       45.75      4.03 o 
  -3   4  12        0.41        4.89      3.74 o 
  -2   4  12       28.07       28.72      3.97 o 
  -1   4  12        7.87        9.30      3.60 o 
   0   4  12      612.93      605.70      9.58 o 
   1   4  12      334.38      332.55      6.80 o 
   2   4  12        1.39        2.14      2.37 o 
   3   4  12      262.07      253.31      8.54 o 
   4   4  12        1.24        5.94      6.02 o 
   5   4  12        5.96       10.14      7.14 o 
  -4   5  12       14.47       10.24      3.95 o 
  -3   5  12        5.70       -1.02      4.72 o 
  -2   5  12       50.77       41.77      4.56 o 
  -1   5  12      369.02      357.16      8.53 o 
   0   5  12      145.39      165.06      5.97 o 
   1   5  12       28.02       34.11      3.47 o 
   2   5  12      147.39      141.37      4.19 o 
   3   5  12       68.02       62.53      5.57 o 
   4   5  12       63.61       71.02      7.33 o 
  -4   6  12        6.67        7.43      3.06 o 
  -3   6  12        1.20        0.74      5.33 o 
  -2   6  12       94.88       85.02      6.05 o 
  -1   6  12      394.52      367.56      9.17 o 
   0   6  12        9.66        3.00      3.61 o 
   1   6  12       82.53       69.63      5.11 o 
   2   6  12       22.82       15.41      2.82 o 
   3   6  12       38.36       40.44      5.59 o 
   4   6  12        0.00        4.10      5.29 o 
  -4   7  12        0.15        2.73      3.94 o 
  -3   7  12       20.10        8.23      5.33 o 
  -2   7  12      156.53      132.63      7.69 o 
  -1   7  12       88.10       78.78      6.01 o 
   0   7  12      285.68      299.58      8.61 o 
   1   7  12      462.05      514.66      9.84 o 
   2   7  12       16.10       14.63      2.47 o 
   3   7  12       23.00       26.48      3.01 o 
   4   7  12        2.74       21.67      6.36 o 
  -4   8  12        0.01       -3.15      4.58 o 
  -3   8  12       85.53       98.16      4.83 o 
  -2   8  12       80.53       70.58      6.39 o 
  -1   8  12       84.92       92.95      6.72 o 
   0   8  12       39.03       23.88      4.82 o 
   1   8  12        2.99        4.98      3.15 o 
   2   8  12        0.18       -0.17      2.28 o 
   3   8  12       41.68       40.03      3.31 o 
  -3   9  12        5.13       20.28      5.66 o 
  -2   9  12       39.59       46.77      6.50 o 
  -1   9  12       86.56       90.60      6.63 o 
   0   9  12      129.00      137.76      7.62 o 
   1   9  12        2.04        6.03      3.00 o 
   2   9  12        0.15        6.19      2.56 o 
   3   9  12        0.03        7.54      3.30 o 
  -2  10  12       18.04       38.96      6.95 o 
  -1  10  12        4.90       27.45      6.82 o 
   0  10  12        5.57       19.36      5.80 o 
   1  10  12      107.60      102.33      5.80 o 
   2  10  12       11.20       21.22      3.81 o 
  -1  11  12       45.06       51.67      7.12 o 
   0  11  12      151.87      170.90      8.58 o 
   1  11  12        8.98       18.17      3.20 o 
  -5   0  13        8.36        9.82      5.18 o 
  -3   0  13       67.49       44.87      4.36 o 
  -1   0  13      946.04      907.68     10.99 o 
   1   0  13      425.53      400.90      5.99 o 
   3   0  13        2.44        8.10      3.75 o 
   5   0  13       60.22       48.48      7.12 o 
  -5   1  13        2.98        8.04     11.55 o 
  -4   1  13      145.07      160.30      5.37 o 
  -3   1  13        6.62        7.74      2.08 o 
  -2   1  13       14.49       17.86      2.39 o 
  -1   1  13      274.12      283.17      6.80 o 
   0   1  13     2352.31     2362.02     16.15 o 
   1   1  13      135.49      126.81      2.28 o 
   2   1  13        0.46        0.86      1.64 o 
   3   1  13        7.77        3.70      2.67 o 
   4   1  13       26.48       34.14      7.61 o 
   5   1  13        2.36       10.35      7.35 o 
  -5   2  13       13.35       32.35      6.05 o 
  -4   2  13        0.45        2.86      3.14 o 
  -3   2  13        5.19        5.81      2.46 o 
  -2   2  13       67.34       76.00      3.19 o 
  -1   2  13        2.94        1.62      1.56 o 
   0   2  13      127.15       81.52      2.57 o 
   1   2  13        4.97        8.71      2.14 o 
   2   2  13      113.30      124.26      2.66 o 
   3   2  13       68.11       59.22      3.48 o 
   4   2  13       11.81       16.56      5.44 o 
   5   2  13        1.59       11.65      6.18 o 
  -5   3  13        9.46       15.44      6.05 o 
  -4   3  13        9.97       13.52      5.44 o 
  -3   3  13       40.60       37.94      4.22 o 
  -2   3  13       74.78       99.37      5.45 o 
  -1   3  13       49.51       54.57      4.16 o 
   0   3  13      362.26      331.87      7.21 o 
   1   3  13      182.85      148.60      4.98 o 
   2   3  13        3.45        8.47      2.52 o 
   3   3  13       85.71       60.75      5.76 o 
   4   3  13        0.50        3.10      5.12 o 
   5   3  13       17.29       10.76      6.70 o 
  -5   4  13        2.49       11.03      4.56 o 
  -4   4  13       30.66       28.21      3.87 o 
  -3   4  13      122.28      118.10      6.07 o 
  -2   4  13       82.93       86.94      5.49 o 
  -1   4  13      191.70      169.83      6.27 o 
   0   4  13       24.74       14.72      3.24 o 
   1   4  13       79.75       98.62      4.40 o 
   2   4  13        0.51        1.02      2.35 o 
   3   4  13      109.71      101.13      6.71 o 
   4   4  13       13.54        7.30      6.21 o 
  -4   5  13        0.13        2.95      3.37 o 
  -3   5  13      251.03      234.96      8.78 o 
  -2   5  13        3.96        2.34      3.32 o 
  -1   5  13      125.44      139.68      6.36 o 
   0   5  13       63.57       53.84      4.49 o 
   1   5  13        0.16        0.55      2.82 o 
   2   5  13        0.32        0.87      2.34 o 
   3   5  13       13.26       12.69      5.02 o 
   4   5  13        7.55        8.41      6.01 o 
  -4   6  13        8.81       12.26      3.99 o 
  -3   6  13       43.65       39.95      5.86 o 
  -2   6  13        3.67        1.65      4.91 o 
  -1   6  13      757.30      783.38     12.79 o 
   0   6  13       31.50       38.70      4.42 o 
   1   6  13      233.48      235.84      4.82 o 
   2   6  13      331.01      364.64      6.46 o 
   3   6  13        0.02       -4.24      4.84 o 
   4   6  13       11.02       11.61      6.04 o 
  -4   7  13        3.18       11.87      5.22 o 
  -3   7  13       28.43       15.13      5.33 o 
  -2   7  13       62.42       77.75      6.38 o 
  -1   7  13        1.75       -5.03      5.03 o 
   0   7  13      180.64      169.15      7.23 o 
   1   7  13       30.72       44.96      3.01 o 
   2   7  13       75.10       58.40      3.39 o 
   3   7  13        7.23        5.72      4.62 o 
   4   7  13        6.09       11.33      7.18 o 
  -3   8  13        0.00        8.97      5.67 o 
  -2   8  13       24.30       15.92      6.03 o 
  -1   8  13        2.03       13.23      5.79 o 
   0   8  13       45.32       34.47      5.42 o 
   1   8  13       22.56       19.24      3.53 o 
   2   8  13        3.68        0.54      2.52 o 
   3   8  13       17.93       18.37      3.44 o 
  -3   9  13        0.02       12.12      4.30 o 
  -2   9  13        1.44       -2.07      5.78 o 
  -1   9  13       24.00       17.39      6.02 o 
   0   9  13        1.81        2.62      5.39 o 
   1   9  13      136.26      169.32      6.63 o 
   2   9  13       20.97       23.67      3.36 o 
   3   9  13       26.97       32.09      3.41 o 
  -2  10  13       11.50       29.10      6.85 o 
  -1  10  13        3.21       16.66      5.57 o 
   0  10  13      113.20      127.86      7.80 o 
   1  10  13        1.44        1.10      2.91 o 
   2  10  13       42.68       42.59      6.67 o 
  -1  11  13        0.30       11.84      6.78 o 
   0  11  13      137.51      180.43      9.58 o 
   1  11  13        1.60        5.89      3.35 o 
  -4   0  14       63.31       56.45      5.99 o 
  -2   0  14      554.18      476.14      8.98 o 
   0   0  14      169.24      196.37      4.05 o 
   2   0  14        1.54        1.81      2.75 o 
   4   0  14       54.06       83.82      6.41 o 
  -5   1  14        0.36       12.23     10.76 o 
  -4   1  14       34.75       40.85      7.22 o 
  -3   1  14      329.02      332.12      4.82 o 
  -2   1  14      384.92      364.10      5.70 o 
  -1   1  14       78.70       90.80      2.22 o 
   0   1  14       12.71       37.32      5.09 o 
   1   1  14      408.71      378.28      3.69 o 
   2   1  14      142.05      157.07      3.13 o 
   3   1  14       15.55       23.76      4.28 o 
   4   1  14       17.36       18.55      4.25 o 
   5   1  14        0.01        5.74      5.58 o 
  -5   2  14        0.01        3.57      5.47 o 
  -4   2  14        3.21        3.45      4.15 o 
  -3   2  14       16.37       23.08      2.87 o 
  -2   2  14       15.92       20.56      3.48 o 
  -1   2  14      312.38      314.96     11.06 o 
   0   2  14      347.78      352.42     14.99 o 
   1   2  14       49.96       51.87      5.53 o 
   2   2  14       30.91       26.18      1.62 o 
   3   2  14       61.68       67.16      3.63 o 
   4   2  14       75.34       90.04      7.48 o 
   5   2  14        2.94        8.06      6.59 o 
  -5   3  14       19.54       25.07      6.09 o 
  -4   3  14       53.86       52.88      6.53 o 
  -3   3  14       51.03       64.37      5.25 o 
  -2   3  14       52.89       56.04      4.74 o 
  -1   3  14       71.51       88.83      5.15 o 
   0   3  14       21.41       16.39      3.51 o 
   1   3  14      163.65      157.11      5.35 o 
   2   3  14      242.60      255.67      5.13 o 
   3   3  14      174.23      180.91      7.70 o 
   4   3  14       74.93       61.76      6.85 o 
   5   3  14       45.90       30.47      7.43 o 
  -4   4  14      105.89       98.86      4.71 o 
  -3   4  14       19.62       25.11      4.66 o 
  -2   4  14       17.67       30.06      4.19 o 
  -1   4  14       13.88       11.88      3.96 o 
   0   4  14        1.24        1.82      3.29 o 
   1   4  14       28.10       37.51      3.74 o 
   2   4  14      166.97      144.14      4.19 o 
   3   4  14       21.20       17.92      4.89 o 
   4   4  14        0.03       -0.13      6.22 o 
  -4   5  14       22.46       26.08      6.94 o 
  -3   5  14       92.36       82.03      6.35 o 
  -2   5  14        2.15        8.63      4.02 o 
  -1   5  14       13.16       10.86      4.23 o 
   0   5  14      123.63      150.63      6.11 o 
   1   5  14      133.95      122.13      5.27 o 
   2   5  14      151.94      151.61      4.39 o 
   3   5  14        0.49       -0.94      5.09 o 
   4   5  14        2.70        5.42      5.46 o 
  -4   6  14        0.09        1.93      3.62 o 
  -3   6  14        0.92       -4.03      5.30 o 
  -2   6  14      106.24      111.57      6.71 o 
  -1   6  14       28.34       22.41      4.84 o 
   0   6  14      181.45      184.64      7.14 o 
   1   6  14       16.41       22.28      3.49 o 
   2   6  14       52.66       41.67      3.17 o 
   3   6  14       17.65       14.13      3.84 o 
   4   6  14        1.51       -6.33      6.33 o 
  -4   7  14        2.35        3.20      6.71 o 
  -3   7  14       12.28       16.12      6.04 o 
  -2   7  14       51.60       31.11      6.02 o 
  -1   7  14       57.73       46.56      5.30 o 
   0   7  14       29.98       39.99      4.90 o 
   1   7  14      184.23      189.75      5.79 o 
   2   7  14       50.14       29.86      3.03 o 
   3   7  14        0.01       -5.06      9.32 o 
   4   7  14        5.96        5.53      6.15 o 
  -3   8  14       64.35       50.24      6.94 o 
  -2   8  14       21.05       34.51      5.75 o 
  -1   8  14       14.50        7.69      4.82 o 
   0   8  14       47.14       35.57      5.34 o 
   1   8  14        8.81        8.09      3.42 o 
   2   8  14       22.41       16.74      2.57 o 
   3   8  14        4.63        5.25      6.14 o 
  -3   9  14        2.76       11.59      3.54 o 
  -2   9  14        6.88       -0.28      6.05 o 
  -1   9  14       17.62       14.05      5.29 o 
   0   9  14      273.53      259.85      9.39 o 
   1   9  14        0.02        3.32      3.48 o 
   2   9  14       87.22       91.54      5.55 o 
   3   9  14        4.58        9.73      4.12 o 
  -2  10  14        5.56       26.27      7.79 o 
  -1  10  14       64.45       53.79      7.27 o 
   0  10  14        5.25        4.32      5.25 o 
   1  10  14        6.06        1.16      2.94 o 
   2  10  14        3.03        8.62      4.18 o 
  -1  11  14       52.80       66.44      7.24 o 
   0  11  14       80.03       94.40      7.81 o 
   1  11  14        1.48       10.93      3.58 o 
  -5   0  15        3.61        8.44      4.27 o 
  -3   0  15     1569.62     1514.84     16.53 o 
  -1   0  15      139.94      153.22      5.55 o 
   1   0  15        5.73        2.28      1.94 o 
   3   0  15       47.72       42.36      4.74 o 
   5   0  15        2.38       12.11      6.16 o 
  -5   1  15        0.39       16.68      5.80 o 
  -4   1  15       49.20       44.37      3.87 o 
  -3   1  15       60.89       68.08      3.77 o 
  -2   1  15        7.28        9.94      2.73 o 
  -1   1  15        0.04        1.20      1.53 o 
   0   1  15      200.30      161.26      3.92 o 
   1   1  15      675.87      624.94     10.45 o 
   2   1  15      273.83      288.90      4.07 o 
   3   1  15       26.45       23.34      3.08 o 
   4   1  15        0.19        0.10      3.42 o 
   5   1  15        0.77       -0.59      5.94 o 
  -5   2  15        0.28       -2.01      4.63 o 
  -4   2  15       27.30       20.12      4.52 o 
  -3   2  15        0.00        5.36      2.53 o 
  -2   2  15        0.09        1.36      2.44 o 
  -1   2  15        0.45        0.55      1.68 o 
   0   2  15       34.93       58.09      3.97 o 
   1   2  15      217.73      237.94      4.54 o 
   2   2  15       32.72       45.26      1.87 o 
   3   2  15       61.98       49.83      3.50 o 
   4   2  15       37.96       22.34      6.30 o 
  -4   3  15        0.17       -1.18      4.91 o 
  -3   3  15        0.01        0.94      3.91 o 
  -2   3  15       55.23       55.83      4.61 o 
  -1   3  15      117.23      111.85      5.51 o 
   0   3  15       72.59       57.26      4.09 o 
   1   3  15      500.64      450.66      8.52 o 
   2   3  15      194.11      197.99     12.05 o 
   3   3  15        9.20       12.59      4.67 o 
   4   3  15      101.34       85.65      7.87 o 
  -4   4  15        5.55        2.73      4.58 o 
  -3   4  15       61.92       55.76      5.32 o 
  -2   4  15        2.15        4.44      3.89 o 
  -1   4  15       61.89       78.55      5.42 o 
   0   4  15       19.78       14.22      3.85 o 
   1   4  15       39.04       49.57      4.14 o 
   2   4  15       20.62       23.23      2.83 o 
   3   4  15        7.58       14.00      4.62 o 
   4   4  15       65.61       47.07      6.89 o 
  -4   5  15       19.31       27.86      7.07 o 
  -3   5  15       59.87       65.79      6.09 o 
  -2   5  15        0.09       -2.50      3.94 o 
  -1   5  15      346.97      331.18      9.02 o 
   0   5  15      783.68      679.27     11.61 o 
   1   5  15       22.35       18.52      3.43 o 
   2   5  15       32.73       27.44      3.00 o 
   3   5  15        0.22        1.12      5.10 o 
   4   5  15       42.30       33.44      6.66 o 
  -4   6  15        6.30        2.54      3.96 o 
  -3   6  15        2.26        0.74      4.59 o 
  -2   6  15        3.81        2.46      4.67 o 
  -1   6  15      130.28      137.08      6.66 o 
   0   6  15     1391.55     1427.94     17.16 o 
   1   6  15       52.44       45.54      4.26 o 
   2   6  15        4.32        5.35      2.64 o 
   3   6  15        7.19        9.37      3.38 o 
   4   6  15        3.71       -2.49      6.65 o 
  -3   7  15        0.78        2.33      4.97 o 
  -2   7  15       11.99        5.82      5.30 o 
  -1   7  15       86.97       92.23      6.27 o 
   0   7  15        1.07        5.04      4.17 o 
   1   7  15       26.81       19.68      2.67 o 
   2   7  15        2.89        1.04      2.72 o 
   3   7  15        5.14        1.37      3.48 o 
  -3   8  15        3.74        4.04      5.22 o 
  -2   8  15       32.96       51.12      7.01 o 
   0   8  15       19.38        8.21      4.75 o 
   1   8  15        0.62       -1.90      3.73 o 
   2   8  15       16.21       15.73      2.99 o 
   3   8  15        5.66       19.03     13.33 o 
  -2   9  15       30.86       18.91      5.71 o 
  -1   9  15       17.49       27.15      6.61 o 
   0   9  15       17.46       14.81      6.01 o 
   1   9  15       76.39       90.62      5.79 o 
   2   9  15        0.08        1.99      3.03 o 
  -2  10  15        0.15       12.49      6.98 o 
  -1  10  15        2.01        4.75      5.87 o 
   0  10  15        0.29       -2.38      5.58 o 
   1  10  15        4.86        1.96      3.31 o 
   2  10  15        0.31        3.82      3.66 o 
  -4   0  16       40.51       50.67      5.58 o 
  -2   0  16      279.90      307.38      7.94 o 
   0   0  16      345.67      366.67      4.98 o 
   2   0  16       67.02       78.10      4.38 o 
   4   0  16        6.12       11.66      5.52 o 
  -5   1  16        4.00        5.92      5.05 o 
  -4   1  16        0.67        2.53      2.87 o 
  -3   1  16       31.19       30.66      3.76 o 
  -2   1  16        0.02       -0.74      2.54 o 
  -1   1  16      340.56      323.68      5.67 o 
   0   1  16       16.52       18.99      1.53 o 
   1   1  16       18.52       26.44      1.73 o 
   2   1  16        6.11       10.97      1.64 o 
   3   1  16        3.69        0.88      2.88 o 
   4   1  16        8.13        7.88      7.30 o 
  -4   2  16       21.36       15.25      4.90 o 
  -3   2  16       64.97       80.84      4.06 o 
  -2   2  16      251.99      225.56      5.11 o 
  -1   2  16      426.66      420.55      9.12 o 
   0   2  16        1.40       -0.11      3.05 o 
   1   2  16       10.10       11.32      2.71 o 
   2   2  16       13.33       13.60      1.63 o 
   3   2  16      119.82      118.72      6.80 o 
   4   2  16        8.91        4.16      6.02 o 
  -4   3  16       27.00       29.60      5.45 o 
  -3   3  16       90.43       82.29      5.83 o 
  -2   3  16        7.60        7.10      2.60 o 
  -1   3  16       18.95       23.10      4.30 o 
   0   3  16       58.73       61.40      4.67 o 
   1   3  16      303.28      343.81      7.95 o 
   2   3  16       30.76       36.29      7.20 o 
   3   3  16       29.13       33.26      5.35 o 
   4   3  16        7.07        6.67      6.14 o 
  -4   4  16       37.01       29.99      3.77 o 
  -3   4  16       57.94       42.25      4.99 o 
  -2   4  16        1.16        6.53      4.21 o 
  -1   4  16       48.48       41.26      4.97 o 
   0   4  16       54.79       66.57      5.00 o 
   1   4  16      382.90      406.58      8.62 o 
   2   4  16      123.37      125.72      4.32 o 
   3   4  16        0.01        3.59      4.55 o 
   4   4  16        9.16        1.38      6.36 o 
  -4   5  16        8.61       -1.84      4.62 o 
  -3   5  16        4.60       10.28      5.24 o 
  -2   5  16       23.46       23.76      4.59 o 
  -1   5  16       18.93       20.58      4.43 o 
   0   5  16      116.60      110.05      6.18 o 
   1   5  16       85.20       61.68      4.54 o 
   2   5  16       58.54       67.82      5.46 o 
   3   5  16       18.82       14.75      5.41 o 
   4   5  16        0.35       -6.44      6.44 o 
  -4   6  16        0.80        4.34      6.65 o 
  -3   6  16        0.04       -5.20      5.20 o 
  -2   6  16        0.01        0.43      4.54 o 
  -1   6  16      170.79      146.88      7.03 o 
   0   6  16      376.60      352.41      9.38 o 
   1   6  16       50.54       44.57      4.66 o 
   2   6  16       23.23       25.77      3.10 o 
   3   6  16       46.76       42.49      4.01 o 
   4   6  16       18.51       10.57      6.83 o 
  -3   7  16        2.44        5.31      5.30 o 
  -2   7  16       26.27       21.14      5.24 o 
  -1   7  16        1.07        8.56      4.76 o 
   0   7  16        3.43        3.44      3.42 o 
   1   7  16       42.26       54.00      3.61 o 
   2   7  16        2.58        1.31      2.89 o 
   3   7  16        7.94        4.15      5.43 o 
  -3   8  16        2.40       -0.85      5.70 o 
  -2   8  16       32.41       48.11      6.92 o 
  -1   8  16       23.17       -0.27      5.76 o 
   0   8  16        0.08       -2.84      4.89 o 
   1   8  16        8.93        7.74      3.12 o 
   2   8  16       22.60       16.45      5.88 o 
   3   8  16        6.07        0.44      4.19 o 
  -2   9  16       19.06       16.83      5.96 o 
  -1   9  16        4.60       13.14      6.57 o 
   0   9  16        5.72       10.58      5.92 o 
   1   9  16        1.70       -1.61      4.23 o 
   2   9  16       16.84       17.24      3.34 o 
  -1  10  16        2.69       -4.17      5.48 o 
   0  10  16       20.00       18.18      6.98 o 
   1  10  16        0.02        3.72      3.77 o 
  -3   0  17      912.52      953.25     14.16 o 
  -1   0  17       94.32       95.81      5.27 o 
   1   0  17       60.09       54.60      3.14 o 
   3   0  17       19.14       13.43      4.05 o 
  -4   1  17        0.93        3.28      4.32 o 
  -3   1  17        0.12        2.02      2.51 o 
  -2   1  17       49.86       42.25      3.22 o 
  -1   1  17        0.12        4.39      2.82 o 
   0   1  17        1.63        1.60      3.45 o 
   1   1  17      258.44      239.58      4.54 o 
   2   1  17       50.49       43.46      2.30 o 
   3   1  17       15.07       15.10      5.03 o 
   4   1  17        8.03        2.81      6.87 o 
  -4   2  17       11.12        9.76      4.62 o 
  -3   2  17        2.67       -3.02      3.82 o 
  -2   2  17      115.23      110.86      9.75 o 
  -1   2  17       35.69       28.28      4.26 o 
   0   2  17        4.22        0.35      3.28 o 
   1   2  17        0.19        0.73      2.01 o 
   2   2  17      210.86      179.55      3.06 o 
   3   2  17       22.84       32.31      5.12 o 
   4   2  17        1.24        2.48      6.01 o 
  -4   3  17        1.60        3.82      4.93 o 
  -3   3  17       55.91       49.82      5.44 o 
  -2   3  17        0.00        2.11      5.54 o 
  -1   3  17      163.16      144.03      6.57 o 
   0   3  17      481.71      409.00      9.05 o 
   1   3  17        7.62        6.64      3.76 o 
   2   3  17        0.08       -0.17      2.64 o 
   3   3  17        0.51        4.83      4.97 o 
   4   3  17       37.27       31.08      6.59 o 
  -4   4  17       47.02       52.16      6.11 o 
  -3   4  17        1.71        1.58      4.48 o 
  -2   4  17       69.84       79.18      5.94 o 
  -1   4  17       17.70       21.71      4.39 o 
   0   4  17      497.85      508.73     10.44 o 
   1   4  17      303.28      292.04      7.85 o 
   2   4  17       33.33       44.96      3.31 o 
   3   4  17        0.30        8.59      5.28 o 
   4   4  17        2.11       17.90      6.58 o 
  -4   5  17        3.19       16.40      4.93 o 
  -3   5  17       39.68       32.86      5.54 o 
  -2   5  17       35.11       27.44      4.73 o 
  -1   5  17       58.82       54.87      5.16 o 
   0   5  17      723.88      633.22     12.07 o 
   1   5  17        1.17        2.05      3.56 o 
   2   5  17        0.46        1.17      2.80 o 
   3   5  17        0.81        3.43      3.44 o 
   4   5  17       49.81       42.47      7.42 o 
  -4   6  17        0.13        6.26      4.35 o 
  -2   6  17       12.02       12.86      4.83 o 
  -1   6  17        0.09       -2.14      4.03 o 
   0   6  17       52.97       54.81      5.24 o 
   1   6  17        9.10       24.59      4.46 o 
   2   6  17        0.35        0.09      2.56 o 
   3   6  17        5.85       13.29      4.38 o 
  -3   7  17        8.92       -1.78      5.64 o 
  -2   7  17       39.57       29.41      5.48 o 
  -1   7  17        0.14        0.14      4.31 o 
   0   7  17        0.09       -3.58      3.58 o 
   1   7  17        4.01        5.52      3.36 o 
   2   7  17        1.53       -1.23      2.91 o 
   3   7  17        3.58        4.06      3.20 o 
  -3   8  17        0.04       -0.23      6.18 o 
  -2   8  17       15.70       -1.17      6.71 o 
  -1   8  17       89.27       90.25      7.51 o 
   0   8  17       43.35       55.20      6.10 o 
   1   8  17        7.26        3.88      3.70 o 
   2   8  17       27.10       32.50      3.68 o 
   3   8  17        0.34        1.21      4.37 o 
  -2   9  17       14.88       26.44      6.65 o 
  -1   9  17       21.00       34.99      7.01 o 
   1   9  17        4.45        1.65      2.69 o 
   2   9  17       17.11        8.89      3.28 o 
  -1  10  17       42.74       42.26      6.48 o 
   0  10  17        0.22       -3.99      6.06 o 
   1  10  17      121.28      156.43      7.10 o 
  -4   0  18      111.28       87.19      6.92 o 
  -2   0  18        4.10        5.29      3.73 o 
   0   0  18      311.82      341.49      8.56 o 
   2   0  18        2.02        2.81      2.99 o 
   4   0  18       21.97       18.51      5.62 o 
  -4   1  18        1.26        4.18      5.42 o 
  -3   1  18       10.93       10.18      3.59 o 
  -2   1  18       34.39       38.03      3.99 o 
  -1   1  18        0.15       -1.21      2.80 o 
   0   1  18       62.26       60.04      4.63 o 
   1   1  18      200.98      220.61      4.37 o 
   2   1  18        0.41        0.92      1.57 o 
   3   1  18       13.84       16.75      4.01 o 
  -4   2  18        0.81        6.09      4.18 o 
  -3   2  18        1.38        0.35      4.30 o 
  -2   2  18        1.66        1.03      2.76 o 
  -1   2  18       50.52       44.21      4.82 o 
   0   2  18        0.07        0.50      3.11 o 
   1   2  18      206.74      232.72      4.53 o 
   2   2  18       26.58       19.19      2.70 o 
   3   2  18        0.02        3.36      4.38 o 
   4   2  18        0.55       -3.04      6.16 o 
  -4   3  18       11.93       32.65      6.41 o 
  -3   3  18       66.56       99.50      6.83 o 
  -2   3  18      252.75      226.78      6.87 o 
  -1   3  18       18.14       20.37      4.43 o 
   0   3  18        7.61        8.18      3.67 o 
   1   3  18        0.64        3.90      4.33 o 
   2   3  18       20.78       19.17      2.85 o 
   3   3  18        3.58        5.16      5.02 o 
   4   3  18        0.33       -2.31      5.03 o 
  -4   4  18        5.36       23.23      3.52 o 
  -3   4  18       11.27        7.99      4.33 o 
  -2   4  18      117.87       99.62      6.42 o 
  -1   4  18        6.20        7.01      4.39 o 
   0   4  18        0.40        7.22      3.76 o 
   1   4  18       44.99       51.27      4.55 o 
   2   4  18        8.24       19.74      3.34 o 
   3   4  18        1.62        4.11      5.32 o 
   4   4  18       16.01       25.68      6.91 o 
  -4   5  18        0.13        4.35      5.32 o 
  -3   5  18       30.45       34.25      5.89 o 
  -2   5  18       12.36       16.00      5.01 o 
  -1   5  18       55.45       66.36      5.45 o 
   0   5  18       71.96       67.08      5.76 o 
   1   5  18        0.23        3.47      3.67 o 
   2   5  18        0.12        2.75      2.97 o 
   3   5  18       48.67       49.62      4.22 o 
   4   5  18        0.05        8.75      5.86 o 
  -3   6  18        9.69       14.51      5.82 o 
  -2   6  18        6.77        8.19      4.81 o 
  -1   6  18       39.58       31.37      4.83 o 
   0   6  18       31.65       42.06      5.11 o 
   1   6  18        5.80        5.64      3.75 o 
   2   6  18        3.44        3.11      3.65 o 
   3   6  18       23.07       29.63      4.07 o 
  -3   7  18       14.28       15.21      5.78 o 
  -2   7  18        0.18        4.66      4.68 o 
  -1   7  18        1.33        4.29      4.37 o 
   0   7  18        4.48       -1.96      3.96 o 
   1   7  18        0.00        1.28      3.31 o 
   2   7  18       52.70       30.55      3.49 o 
   3   7  18       39.25       38.50      4.15 o 
  -2   8  18       17.72       -6.64      6.64 o 
  -1   8  18       10.05       19.81      6.41 o 
   0   8  18       13.95       21.88      4.87 o 
   1   8  18       98.26       95.73      5.68 o 
   2   8  18        3.98       -4.16      4.50 o 
  -2   9  18        2.99        7.92      6.48 o 
  -1   9  18        1.21       -5.88      5.88 o 
   1   9  18       67.17       75.00      4.89 o 
   2   9  18        0.00       -3.05      3.05 o 
   0  10  18       67.71       85.71      7.88 o 
  -3   0  19      168.92      186.46      7.67 o 
  -1   0  19      240.08      220.88      7.34 o 
   1   0  19        3.31       -0.49      2.21 o 
   3   0  19       28.76       32.73      5.06 o 
  -4   1  19       25.75       29.35      3.83 o 
  -3   1  19        1.16        1.57      2.87 o 
  -2   1  19       96.31       93.77      4.31 o 
  -1   1  19       18.99       26.23      4.74 o 
   0   1  19       45.75       41.79      4.72 o 
   1   1  19        1.58        0.86      2.02 o 
   2   1  19       56.39       58.17      2.28 o 
   3   1  19        0.02       -0.75      3.06 o 
   4   1  19       14.17        2.89      5.38 o 
  -4   2  19        1.96       17.28      5.44 o 
  -3   2  19        1.51       -0.77      4.00 o 
  -2   2  19      182.52      211.19      7.77 o 
  -1   2  19      135.88      132.50      6.36 o 
   0   2  19       89.51       87.85      5.57 o 
   1   2  19       20.88       13.93      4.32 o 
   2   2  19       74.37       64.44      2.81 o 
   3   2  19        0.71        5.59      5.00 o 
   4   2  19        4.01        2.83      4.98 o 
  -4   3  19       28.66       69.31      7.25 o 
  -3   3  19        0.72       12.20      5.08 o 
  -2   3  19        0.30        2.58      3.16 o 
  -1   3  19       20.29       10.98      4.07 o 
   0   3  19        0.46        3.02      3.69 o 
   1   3  19      241.35      228.00     11.19 o 
   2   3  19        1.79        2.33      2.79 o 
   3   3  19        8.26        8.39      4.89 o 
   4   3  19        1.32       11.67      6.02 o 
  -4   4  19       48.89       71.88      7.42 o 
  -3   4  19       73.34       70.07      6.31 o 
  -2   4  19       15.60       11.36      5.07 o 
  -1   4  19       13.31       12.78      4.30 o 
   0   4  19       16.42       24.26      4.68 o 
   1   4  19      245.25      238.79      7.70 o 
   2   4  19      161.46      140.21      4.60 o 
   3   4  19       23.27       17.63      4.92 o 
   4   4  19       18.25       30.41      6.17 o 
  -3   5  19       21.08       14.28      5.70 o 
  -2   5  19        2.33        4.94      5.21 o 
  -1   5  19       41.70       41.59      5.65 o 
   0   5  19       82.14       63.62      5.22 o 
   1   5  19      276.12      301.64      8.66 o 
   2   5  19       34.52       33.55      3.30 o 
   3   5  19        0.39        9.68      3.90 o 
  -3   6  19        6.94       14.36      5.27 o 
  -2   6  19       14.38       11.81      5.29 o 
  -1   6  19       31.46       45.42      5.45 o 
   0   6  19      120.00      128.06      6.55 o 
   1   6  19        2.08        9.03      3.92 o 
   2   6  19       41.03       30.58      4.24 o 
   3   6  19        3.69        5.54      3.71 o 
  -3   7  19        7.70       -5.50      5.50 o 
  -2   7  19       20.58       30.58      5.26 o 
  -1   7  19       20.29       11.18      5.13 o 
   0   7  19       32.86       44.64      4.75 o 
   1   7  19        7.13       11.49      3.87 o 
   2   7  19        4.32        1.59      2.97 o 
   3   7  19        8.67       12.01      3.77 o 
  -1   8  19       61.01       78.17      7.33 o 
   0   8  19       16.48       29.55      4.77 o 
   1   8  19       18.46        8.28      3.64 o 
   2   8  19       28.21       37.28     11.53 o 
   0   9  19       37.85       19.76      5.49 o 
   1   9  19        0.51       -2.58      2.58 o 
  -4   0  20       76.10       82.18      6.25 o 
  -2   0  20       32.25       32.77      5.06 o 
   0   0  20        7.25       14.46      4.31 o 
   2   0  20       15.66       17.41      3.63 o 
   4   0  20        7.17       -1.85      5.51 o 
  -4   1  20        1.83       14.01      6.50 o 
  -3   1  20       22.45       23.28      3.28 o 
  -2   1  20      152.02      142.49      4.95 o 
  -1   1  20       15.36       15.04      2.98 o 
   0   1  20       99.61      115.30      6.15 o 
   1   1  20       24.11       42.11      2.73 o 
   2   1  20       12.93       16.26      2.12 o 
   3   1  20       11.25       17.60      5.41 o 
   4   1  20       24.74       25.53      6.32 o 
  -4   2  20        0.13       20.45      6.28 o 
  -3   2  20       16.76       11.42      5.26 o 
  -2   2  20       23.49       20.90      3.39 o 
  -1   2  20        0.55        4.33      2.98 o 
   0   2  20        0.32        2.03      4.24 o 
   1   2  20        5.79        5.81      2.16 o 
   2   2  20       75.51       94.41      4.89 o 
   3   2  20        6.74       14.63      4.40 o 
   4   2  20       20.99       22.23      6.25 o 
  -4   3  20        3.08       18.97      5.35 o 
  -3   3  20        6.54        7.85      4.73 o 
  -2   3  20       14.84       13.20      5.05 o 
  -1   3  20        0.24        0.16      4.26 o 
   0   3  20      215.70      223.75      7.81 o 
   1   3  20       10.60       18.03      3.25 o 
   2   3  20      114.93      103.12      4.22 o 
   3   3  20        0.07        6.32      5.30 o 
   4   3  20        0.12       14.00      6.49 o 
  -3   4  20       17.03       14.84      5.61 o 
  -2   4  20       37.13       33.85      3.68 o 
  -1   4  20      134.48      120.51      6.86 o 
   0   4  20       54.70       54.14      5.48 o 
   1   4  20       67.77       49.39      3.11 o 
   2   4  20       47.69       55.66      3.65 o 
   3   4  20        1.67        8.24      5.67 o 
  -3   5  20        0.83       -2.27      4.62 o 
  -2   5  20        5.76        2.99      4.41 o 
  -1   5  20       22.96        9.32      4.29 o 
   0   5  20      126.32      130.01      7.10 o 
   1   5  20      413.07      448.99     10.52 o 
   2   5  20        0.23        1.60      2.82 o 
   3   5  20        0.01        2.05      3.39 o 
  -3   6  20        0.93        2.99      4.58 o 
  -2   6  20        2.01       -5.04      5.04 o 
  -1   6  20        3.12        7.81      5.17 o 
   0   6  20        0.02       14.11      4.96 o 
   1   6  20       42.61       46.02      4.81 o 
   2   6  20        0.00       -0.33      2.77 o 
   3   6  20        0.83        5.48      3.61 o 
  -2   7  20        0.31        7.18      5.55 o 
  -1   7  20        0.50       -3.19      4.95 o 
   0   7  20        6.18       -3.15      4.65 o 
   1   7  20        2.63        8.01      4.18 o 
   2   7  20        9.26        2.38      4.23 o 
  -2   8  20        8.13       -0.26      6.02 o 
  -1   8  20        8.59       31.95      5.89 o 
   0   8  20       13.91       15.20      4.82 o 
   1   8  20        0.02       -3.52      4.76 o 
   2   8  20        7.02        3.52      4.68 o 
  -1   9  20       51.92       38.37      7.53 o 
   0   9  20        7.53       -5.08      5.87 o 
  -3   0  21        3.98        5.74      4.34 o 
  -1   0  21       19.94       24.66      4.37 o 
   1   0  21       25.34       45.84      4.83 o 
   3   0  21        1.57       10.96      4.83 o 
  -4   1  21        1.19       17.57      5.38 o 
  -3   1  21       33.23       30.02      6.91 o 
  -2   1  21       59.01       64.66      4.22 o 
  -1   1  21        1.30        3.78      3.07 o 
   0   1  21        4.30       14.17      3.08 o 
   1   1  21        0.29        1.01      2.15 o 
   2   1  21       25.16       29.65      2.51 o 
   3   1  21       37.14       34.97      5.21 o 
   4   1  21       12.41       18.53      6.48 o 
  -4   2  21        3.58       23.63      5.62 o 
  -3   2  21        7.95        4.58      4.59 o 
  -2   2  21        3.92        8.81      3.27 o 
  -1   2  21       62.60       56.92      4.00 o 
   0   2  21        3.27        9.24      4.09 o 
   1   2  21       77.49       74.17      3.46 o 
   2   2  21       55.63       42.76      2.75 o 
   3   2  21        9.43       15.38      5.23 o 
  -3   3  21        2.05        8.47      5.29 o 
  -2   3  21        2.65        2.52      4.54 o 
  -1   3  21      130.21      132.41      7.16 o 
   0   3  21        8.39       14.16      4.14 o 
   1   3  21      204.72      179.36      4.60 o 
   2   3  21       51.46       63.43      3.85 o 
   3   3  21       27.37       20.96      5.16 o 
  -3   4  21        0.44        0.80      4.15 o 
  -2   4  21       22.00       20.24      3.74 o 
  -1   4  21        0.74        8.54      4.63 o 
   0   4  21        1.92        9.64      4.44 o 
   1   4  21      236.94      207.11      5.10 o 
   2   4  21       11.79       13.72      3.33 o 
   3   4  21        1.85        7.67      4.95 o 
  -3   5  21       11.79       10.38      5.29 o 
  -2   5  21        1.25        4.74      5.13 o 
  -1   5  21       10.78        2.89      4.81 o 
   0   5  21       51.49       48.23      5.52 o 
   1   5  21        6.63        6.41      4.58 o 
   2   5  21        0.05        6.47      3.23 o 
   3   5  21        6.51        8.97      3.95 o 
  -3   6  21        1.69        9.82      5.96 o 
  -2   6  21        8.95        4.21      4.44 o 
  -1   6  21        1.71       10.03      4.57 o 
   0   6  21       28.87       28.43      4.65 o 
   1   6  21        0.62        3.21      3.11 o 
   2   6  21        7.65        9.65      4.15 o 
  -2   7  21        8.60       26.50      5.58 o 
  -1   7  21        0.29       -4.14      4.14 o 
   0   7  21       14.77       15.44      5.08 o 
   1   7  21        3.62        5.25      3.50 o 
   2   7  21        0.79        2.75      3.34 o 
  -1   8  21        5.33       14.61      5.08 o 
   0   8  21        4.11        6.97      4.70 o 
   1   8  21        2.11       -0.12      2.45 o 
  -2   0  22       53.90       59.58      5.77 o 
   0   0  22        0.10        1.47      3.88 o 
   2   0  22       25.84       34.81      3.16 o 
  -3   1  22       97.49      101.36      5.48 o 
  -2   1  22       86.21       92.73      4.60 o 
  -1   1  22        0.21       -0.35      2.95 o 
   0   1  22        0.98        3.29      3.08 o 
   1   1  22       45.24       56.47      4.83 o 
   2   1  22       33.96       30.35      2.56 o 
   3   1  22        0.39        8.19      5.09 o 
  -3   2  22        4.56        2.49      6.43 o 
  -2   2  22       33.97       40.59      3.97 o 
  -1   2  22        7.92       11.61      3.22 o 
   0   2  22       25.14       39.23      5.47 o 
   1   2  22        6.96        4.60      3.51 o 
   2   2  22       89.39      103.37      4.16 o 
   3   2  22        1.15        7.42      4.55 o 
  -3   3  22        1.90        5.43      4.42 o 
  -2   3  22        4.80       11.96      3.61 o 
  -1   3  22       62.81       75.10      6.23 o 
   0   3  22       68.50       73.11      5.86 o 
   1   3  22       28.16       32.78      3.15 o 
   2   3  22       58.32       52.74      3.71 o 
   3   3  22       16.94       23.40      5.73 o 
  -3   4  22       11.24       19.19      5.79 o 
  -2   4  22        7.80        3.84      3.40 o 
  -1   4  22       11.85       10.90      4.44 o 
   0   4  22      123.34      119.30      6.77 o 
   1   4  22        0.57       -2.96      5.05 o 
   2   4  22       18.60       14.32      3.29 o 
   3   4  22        0.01        1.41      5.21 o 
  -3   5  22       19.34       19.03      6.22 o 
  -2   5  22        0.63        7.36      4.10 o 
  -1   5  22        4.25       -5.06      5.06 o 
   0   5  22       64.48       58.97      5.46 o 
   1   5  22       29.66       29.74      2.87 o 
   2   5  22        5.18       13.80      3.43 o 
   3   5  22       10.32       16.66      3.95 o 
  -2   6  22        2.48        0.59      5.23 o 
  -1   6  22        1.97       12.18      5.09 o 
   0   6  22        0.92        9.74      4.06 o 
   1   6  22       10.68       15.04      2.93 o 
   2   6  22        4.32        7.50      3.26 o 
  -2   7  22       17.70       18.49      4.68 o 
   0   7  22        7.19        6.45      4.45 o 
   1   7  22        4.06        5.25      2.47 o 
   2   7  22        0.97        6.49      3.26 o 
  -1   8  22       16.58       33.77      5.81 o 
   0   8  22        1.40        8.04      5.05 o 
  -3   0  23       59.42       35.40      5.39 o 
  -1   0  23       14.18       -4.70      4.70 o 
   1   0  23       15.69       14.91      4.54 o 
   3   0  23       14.46       26.34      5.44 o 
  -3   1  23       31.89       35.99      3.97 o 
  -2   1  23       16.73       16.58      3.28 o 
  -1   1  23        4.11        2.82      3.27 o 
   0   1  23        0.26        0.50      3.12 o 
   1   1  23       24.12       24.01      4.53 o 
   2   1  23        0.50       -2.16      2.58 o 
   3   1  23       11.28       21.16      6.09 o 
  -3   2  23       14.18        6.03      5.15 o 
  -2   2  23       24.95       27.77      6.65 o 
  -1   2  23        9.89       12.00      3.36 o 
   0   2  23        3.54        5.19      4.48 o 
   1   2  23        2.01        0.97      2.44 o 
   2   2  23       13.16        9.69      3.66 o 
   3   2  23       28.07       28.20      5.82 o 
  -3   3  23        3.69        0.94      4.40 o 
  -2   3  23       39.65       43.52     11.61 o 
  -1   3  23       87.24       86.21      6.49 o 
   0   3  23       39.52       47.10      5.60 o 
   1   3  23        0.57       14.70     10.21 o 
   2   3  23       54.11       57.67      3.79 o 
   3   3  23       46.45       36.19      6.29 o 
  -3   4  23        0.26        5.22      5.05 o 
  -2   4  23        6.84        1.02     11.47 o 
  -1   4  23       98.30       99.06      6.74 o 
   0   4  23        0.29        4.00      4.24 o 
   1   4  23        4.67        9.23      2.50 o 
   2   4  23       39.88       36.12      3.70 o 
   3   4  23        0.38        5.12      6.20 o 
  -2   5  23        4.09       13.24      5.60 o 
  -1   5  23       10.24       13.76      4.86 o 
   0   5  23      124.33      112.91      7.06 o 
   1   5  23        1.47        5.21      2.54 o 
   2   5  23       16.81       20.94      5.47 o 
  -2   6  23       46.59       52.54      6.86 o 
  -1   6  23       12.62       20.42      5.25 o 
   0   6  23        0.36        3.87      4.75 o 
   1   6  23       12.71        8.95      3.83 o 
   2   6  23        2.00        9.45      3.44 o 
  -1   7  23        1.60       -3.52      4.27 o 
   0   7  23       11.11       10.09      4.48 o 
   1   7  23        4.29        4.55      2.92 o 
  -2   0  24        3.41       15.84      5.49 o 
   0   0  24       18.14        7.76      4.08 o 
   2   0  24        0.83        5.29      2.92 o 
  -3   1  24       18.34       29.07     12.53 o 
  -2   1  24        6.25        6.29      3.41 o 
  -1   1  24        0.68        3.08      3.14 o 
   0   1  24       67.74       59.20      4.12 o 
   1   1  24       43.47       67.81      4.60 o 
   2   1  24        5.06        0.83      2.58 o 
   3   1  24        8.28       24.58      5.81 o 
  -3   2  24        7.13        0.02      4.88 o 
  -2   2  24        2.22       10.49      3.45 o 
  -1   2  24       25.46       32.95      3.75 o 
   0   2  24      106.96      131.96      7.48 o 
   2   2  24        4.95        3.53      3.76 o 
   3   2  24        0.00        9.92      5.51 o 
  -3   3  24        4.32        8.99      5.22 o 
  -2   3  24       22.16       16.28      3.80 o 
  -1   3  24       22.35       24.08      3.72 o 
   0   3  24        2.92       -4.23      4.23 o 
   1   3  24       12.04       13.37      2.72 o 
   2   3  24      103.22       91.60      4.54 o 
  -2   4  24        2.30       -4.58      4.58 o 
  -1   4  24        6.26       11.39      4.60 o 
   0   4  24       14.51       31.28      5.71 o 
   1   4  24       11.83       11.02      2.61 o 
   2   4  24       45.90       40.93      4.11 o 
  -2   5  24        6.85       24.64      4.80 o 
  -1   5  24        3.24       -3.31      4.24 o 
   0   5  24        5.12        4.23      4.44 o 
   1   5  24       15.35       23.26      3.93 o 
   2   5  24        1.21       10.26      3.43 o 
  -1   6  24       26.27       38.89      6.12 o 
   0   6  24        3.33       11.52      4.45 o 
   1   6  24        0.17       -2.25      3.53 o 
   0   7  24        0.46        5.03      5.42 o 
  -3   0  25        9.35        9.76      4.62 o 
  -1   0  25        1.91        3.11      4.32 o 
   1   0  25        1.96       -4.78      4.78 o 
  -3   1  25       33.03       50.08     11.83 o 
  -2   1  25       12.52       17.80      3.61 o 
  -1   1  25       15.93       16.47      3.83 o 
   0   1  25       13.82       16.66      4.44 o 
   1   1  25        1.87       23.63      3.67 o 
   2   1  25       19.30       22.20      4.55 o 
  -2   2  25       24.50       21.65      3.98 o 
  -1   2  25       38.00       26.82      5.41 o 
   0   2  25        9.34       22.42      3.56 o 
   1   2  25        1.23        0.45      3.66 o 
   2   2  25        9.59       13.01      4.40 o 
  -2   3  25        5.59        8.07      3.61 o 
  -1   3  25        5.88       11.15      3.72 o 
   0   3  25        0.57       -1.43      4.48 o 
   1   3  25        2.26       13.37      2.83 o 
   2   3  25        0.29       -0.35      3.00 o 
  -2   4  25        4.40        3.31      3.33 o 
  -1   4  25        2.21        5.77      4.01 o 
   0   4  25       10.16       22.80      5.72 o 
   1   4  25      125.07      139.03      4.84 o 
   2   4  25        4.27        3.29      3.20 o 
  -1   5  25        0.63       -4.31      4.31 o 
   0   5  25       48.64       42.45      5.84 o 
   1   5  25        5.94        8.78      2.67 o 
  -1   6  25        2.68       18.75      5.76 o 
   0   6  25        8.91        8.83      4.36 o 
  -2   0  26        3.29       13.74      5.61 o 
   0   0  26        1.40        9.98      4.19 o 
   2   0  26        4.74       12.49      7.29 o 
  -2   1  26        0.41        0.72      8.92 o 
  -1   1  26       27.09       36.87      4.15 o 
   0   1  26        6.20       -1.24      3.94 o 
   1   1  26        2.75        7.76      3.57 o 
   2   1  26        3.51        9.38      2.63 o 
  -2   2  26       17.05       18.52      5.00 o 
  -1   2  26        0.59       -3.38      3.38 o 
   0   2  26        0.58       12.15      5.28 o 
   1   2  26        0.40        4.90      4.18 o 
   2   2  26       15.94       22.73      5.34 o 
  -2   3  26        6.60       18.72      3.57 o 
  -1   3  26        5.74       16.18      5.83 o 
   0   3  26       11.95       10.86      5.19 o 
   1   3  26        0.18       -1.09      4.32 o 
   2   3  26        7.23        8.23      5.46 o 
  -1   4  26        3.09        8.90      3.78 o 
   0   4  26       73.70       83.79      6.96 o 
   1   4  26       25.40       20.82      3.21 o 
  -1   5  26        7.76       -4.34      4.34 o 
   0   5  26        4.82        2.74      4.19 o 
   1   5  26       52.64       46.43      3.56 o 
  -1   0  27        1.63       -3.28      5.31 o 
   1   0  27        0.41        0.35      4.20 o 
  -2   1  27       16.74       17.97     11.08 o 
  -1   1  27        0.66        4.20      3.54 o 
   0   1  27        4.89       -2.62      3.22 o 
   1   1  27        3.78        8.43      4.65 o 
  -1   2  27        2.03       -3.01      9.59 o 
   0   2  27        0.25        5.27      4.44 o 
   1   2  27        1.37        9.51      3.52 o 
  -1   3  27        7.00        9.37      5.32 o 
   0   3  27        5.74       -0.49      4.20 o 
   1   3  27        1.71       -4.58      4.58 o 
  -1   4  27        0.15       10.87      4.07 o 
   0   4  27        2.50       14.77      4.14 o 
   0   0  28        1.93       -1.61      4.29 o 
  -1   1  28        8.94        8.58     13.96 o 
   0   1  28        1.67        2.32      3.37 o 
   1   1  28       24.34       17.84      6.06 o 
  -1   2  28       15.35       12.51      6.32 o 
   0   2  28        9.72        7.54      3.55 o 
   1   2  28       11.99       45.52      4.22 o 
   0   3  28        7.60       80.70      7.09 o 
                                                 
